# Supplementary material for: Mesoderm-derived PDGFRA+ cells regulate the emergence of hematopoietic stem cells in the dorsal aorta
Source: Nat Cell Biol. 2022 Jul 28;24(8):1211–25. doi: 10.1038/s41556-022-00955-3 (PMC9359911; doi:10.1038/s41556-022-00955-3)
Supplement: Supplementary file 6 — Supplementary Tables 1–5. [file 41556_2022_955_MOESM6_ESM.xlsx]

## Sheet: Supplemental Table 1
Supplemental Table 1: Itemised list and details of mouse strains used in this study
Mouse Strains	Sex and Number of animals Used in the Experiments	SOURCE	IDENTIFIER	REFERENCE
C57BL/6J	12-16 weeks old Males and females used for time mating to get age appropriate embryos. Females were used for transplant experiments. 3-4 females used to get age appropriate embryos and 3-5 females used for each transplant experiments (please see figures for exact numbers).	ABR Moss Vale, NSW, Australia	C57BL/6J
Pdgfratm11(EGFP)Sor	12-16 weeks old Males and females used for time mating to get age appropriate embryos. 4-6 females used to get age appropriate embryos per experiment.	ABR Moss Vale, NSW, Australia	Pdgfra-nGFP	Hamilton et al., 2003
Gt(ROSA)26Sortm(EYFP)Cos/J	This is a reporter mouse strain. 12-16 weeks old Males or females used for time mating with male or female Cre-lines to get age appropriate embryos. 4-8 females used to get age appropriate embryos per experiment.	ABR Moss Vale, NSW, Australia	R26R-eYFP	Srinivas et al., 2001
Tg(CAG-DsRed*MST)1Nagy	This is a reporter mouse strain. Males or females used for time mating with male or female Mesp1 or Wnt1 Cre-lines to get age appropriate embryos. 4-8 females used to get age appropriate embryos per experiment.	ABR Moss Vale, NSW, Australia	Z/Red	Vintersten et al., 2004
C57BL/6Tg(UBC-GFP)30Scha/J	12-16 weeks old Males and females used for time mating to get age appropriate embryos. 12-16 weeks old Females were used to harvest heart, lung, aorta and IVC endothelial cells. 3 females used to get age appropriate embryos per experiment.	ABR Moss Vale, NSW, Australia	UBC-GFP	Schaefer et al., 2001
Mesp1tm2(cre)Ysa	12-16 weeks old Males and females used for time mating with reporter mouse lines to get age appropriate embryos.4-8 females used to get age appropriate embryos per experiment.	ABR Moss Vale, NSW, Australia	Mesp1-cre	Saga et al., 1999
Tg(Wnt1-cre)11Rth	12-16 weeks old Males and females used for time mating with reporter mouse lines to get age appropriate embryos.4-8 females used to get age appropriate embryos per experiment.	ABR Moss Vale, NSW, Australia	Wnt1-cre	Danielian et al., 1998
Sox1tm1(cre)Take	12-16 weeks old Males and females used for time mating with reporter mouse lines to get age appropriate embryos.4-8 females used to get age appropriate embryos per experiment.	ABR Moss Vale, NSW, Australia	Sox1-cre	Takashima et al., 2007
Tg(Pdgfra-cre/ERT2)1Wdr	12-16 weeks old Males and females used for time mating with reporter mouse lines to get age appropriate embryos for lineage tracing studies. 6-8 females used to get age appropriate embryos per experiment	ABR Moss Vale, NSW, Australia	Pdgfra-creERT2	Rivers et al., 2008
Tg(Nes-EGFP)33Enik	12-16 weeks old Males and females used for time mating to get age appropriate embryos. 4-6 females used to get age appropriate embryos per experiment	ABR Moss Vale, NSW, Australia	Nestin-GFP	Mignone et al., 2004
Gt(ROSA)26Sortm1(HBEGF)Awai	12-16 weeks old Males and females used for time mating with reporter mouse lines to get age appropriate embryos for lineage tracing studies. 6-8 females used to get age appropriate embryos per experiment	ABR Moss Vale, NSW, Australia	iDTR	Buch et al., 2005

## Sheet: Supplemental Table 2
Supplemental Table 1: Itemised list and details of antibodies used in this study
REAGENT or RESOURCE	SOURCE	IDENTIFIER	DILUTION	REFERENCE (PMID)
AcLDL-Alexa Fluor 488	Invitrogen	L23380	5ug/ml	PMID:20453163, 21885849
Anti-GFP-Biotin	Invitrogen	A10263	1;400	PMID: 25347465
Anti-GFP-Alex-488	Invitrogen	A21311	1;500	PMID: 33907215
Anti-GFP-Alex-647	Invitrogen	A31852	1;500	PMID: 28815216
αSarcomaric actinin	Sigma	051M4773	1;500	PMID: 21084676
B220-BV421	Biolegend	103239	1;200	PMID: 24719463
Calponin	Abcam	ab46794	1;300	PMID: 28077619
CD146	Biolegend	134701	1;400	PMID: 24067916
CD31	Abcam	ab28364	1;300	PMID: 29208669
CD31-APC	eBioscience	17-0453-82	1;200	PMID: 27022143
CD31-PE	BD Biosciences	553373	1;350	PMID: 7956830
CD31-PE/Cy7	BD Biosciences	561410	1;350	PMID: 7956830
CD3-Alexa Fluor 647	Biolegend	100209	1;200	PMID: 29466757
CD41- PE/Cy7	Biolegend	133915	1;300	PMID: 27183606
CD41-PE	Biolegend	133906	1;100	PMID: 26193121
CD41-BV421	Biolegend	133911	1;150	PMID: 25840412
CD43-PE/Cy7	Biolegend	143210	1;300	PMID: 15778363
CD45	eBioscience	14-0451-82	1;300	PMID: 26347471
CD45-eFluor	eBioscience	48-0451-82	1;150	PMID: 27525437
CD45-FITC	Biolegend	103107	1;200	PMID: 16709810
CD45-PE/Cy7	Biolegend	103114	1;300	PMID: 16709810
CD4-APC/CY7	Biolegend	100414	1;200	PMID: 23851361
CD8-BV421	Biolegend	100737	1;150	PMID: 16116223
cKIT	BD Bioscience	103101	1;300	PMID: 7508684
cKIT-APC	Biolegend	105811	1;300	PMID: 20512127
Gr1-BV421	Biolegend	108433	1;150	PMID: 16142239
Hnf4α	Santa Cruz Biotechnology	sc-6556	1;400	PMID: 32880442
Mac1-APCCy7	Biolegend	101226	1;400	PMID: 24431111
Mouse Lineage Panel	BD Pharmigen	557791	1;400	PMID: 9169840
Myh11	Thermo Fisher Scientific	MA5-11971	1;400	PMID: 32102389
Nestin	Millipore	MAB353	1;300	PMID: 25683249
PDGFRA	BD Pharmigen	558774	1;400	PMID: 8875964
PDGFRA (APA5)	Biolegend	135901	1;300	PMID: 8875964
PDGFRA-APC	Biolegend	135908	1;200	PMID: 26056396
PDGFRA-BV421	Biolegend	562774	1;200	PMID: 26056396
PDGFRB	Biolegend	136002	1;350	PMID: 29861387
PDGFRB (APB5)	Biolegend	136002	1;200	PMID: 11413086
Purified Anti-YFP	Biovision	3991-100	1;250	PMID: 31387989
Sca1-PE/Cy7	Biolegend	108114	1;300	PMID: 19443245
Serum response factor	Abcam	ab53147	1;250	PMID: 27323859
Tuj1	Santa Cruz Biotechnology	sc-80005	1;300	PMID: 31619962
VE-Cadherin	Santa Cruz Biotechnology	sc-9989	1;300	PMID: 31863691
VE-Cadherin-PE	Biolegend	138105	1;300	PMID: 11156369
VE-Cadherin-APC	Biolegend	138012	1;200	PMID: 11156369

## Sheet: Supplemental Table 3
Supplemental Table 2: Itemised list and details of growth factors used in this study
REAGENT or RESOURCE	SOURCE	IDENTIFIER	DILUTION	REFERENCE (PMID)
bFGF	R & D Systems	3139-FB	10ng/ml	PMID: 23511639
EGF	R & D Systems	2028-EG	20ng/ml	PMID: 27192219
Flt3L	Peprotech	250-31L	100ng/ml	PMID: 18593562
HGF	R & D Systems	2207-HG	100ng/ml	PMID: 20639480
IL3	Peprotech	213-13	100ng/ml	PMID: 18593562
PDGF-AA	R & D Systems	1055-AA	50, 100ng/ml	PMID: 24080013
PDGF-BB	R & D Systems	520-BB	50, 100ng/ml	PMID: 16997466
SCF	Peprotech	250-03	100ng/ml	PMID: 18593562
TGF-b3	LS-G23701	LifeSpan BioSciences	10ng/ml	PMID: 31436806
VEGF	493-MV	R & D Systems	10ng/ml	PMID: 27194784
Matrigel Matrix	354234	BD Biosciences	1	PMID: 22136928

## Sheet: Supplemental Table 4
Supplemental Table 3: Itemised list and details of inhibitors used in this study
REAGENT or RESOURCE	SOURCE	IDENTIFIER	DILUTION	REFERENCE (PMID)
WIF1	R & D Systems	135-WF	2.5, 7.5ug/ml	PMID: 30574494
Draxin	R & D Systems	6149-DR	2, 6ug/ml	PMID: 30026247
LY450139	Sigma aldrich	SML 1938-25MG	15, 45nM	PMID: 28030808
MK0752	Santa Cruz Biotechnology	CAS471905-41-6	5, 15nM	PMID: 29438372
USAG1	R & D Systems	9008-SD	1, 5ug/ml	PMID: 16341262
AG1296	Calbiochem	658551	0.5uM	PMID: 25999739

## Sheet: Supplemental Table 5
Supplemental Table 5: Itemised list of software tools used in this study
Software and Algorithms
FlowJo v10.6+
Partek Genomics Suite (v 6.6)
R statistical analysis software (v3.3.3)
SAS v9.4
STAR (v2.5.0b)
EdgeR (v3.5)
HTSeq (v0.9)
Scanpy (v1.8.2)
Cell Ranger (v3.1.0)
Leiden clustering Algorithm (R)
UMAP embedding (https://arxiv.org/abs/1802.03426)
Singlet (https://singlet.readthedocs.io)
https://github.com/iosonofabio/scpaper_Vashe
