# Supplementary material for: Mesoderm-derived PDGFRA+ cells regulate the emergence of hematopoietic stem cells in the dorsal aorta
Source: Nat Cell Biol. 2022 Jul 28;24(8):1211–25. doi: 10.1038/s41556-022-00955-3 (PMC9359911; doi:10.1038/s41556-022-00955-3)
Supplement: Supplementary file 7 — Statistical analysis source code. [file 41556_2022_955_MOESM7_ESM.sas]

options orientation=landscape;
ods rtf;

/* Figure 1D Analysis */
proc import file = "fig1d_data.csv"
	out = fig1d
	dbms = csv
	replace;
run;
proc glimmix data = fig1d method = laplace;
	class Colony_Size alpha gfp dish_id;
	model count = colony_size|alpha|gfp / dist = poisson solution;
	lsmeans alpha*gfp / pdiff cl ilink;
	lsmeans colony_size*alpha*gfp / pdiff cl ilink;
	random int / subject = dish_id;
run;

/* Figure 1E Analysis */
proc import file = "fig1e_data.csv"
	out = fig1e
	dbms = csv
	replace;
run;
data fig1e;
	set fig1e;
	log_agg = log10(aggregate);
run;
proc mixed data = fig1e;
	class replicate group;
	model log_agg = days|group / solution;
	random int days / subject = replicate;
	estimate "a+gfp- slope" days 1 days*group 0 1;
	estimate "a+gfp+ slope" days 1 days*group 1 0;
	estimate "slope comparison" days*group 1 -1;
run;

/* Figure 1Ii Analysis */
proc import file = "fig1Ii_data.csv"
	out = fig1Ii
	dbms = csv
	replace;
run;
proc glimmix data = fig1Ii method = laplace;
	class Colony_Size Nestingfp beta dish_id;
	model count = colony_size|Nestingfp|beta / dist = poisson solution;
	lsmeans Nestingfp*beta / pdiff cl ilink;
	lsmeans colony_size*Nestingfp*beta / pdiff cl ilink;
	random int / subject = dish_id;
run;

/* Figure 1Iii Analysis */
proc import file = "fig1Iii_data.csv"
	out = fig1Iii
	dbms = csv
	replace;
run;
proc glimmix data = fig1Iii method = laplace;
	class Nestingfp beta dish_id;
	model count = Nestingfp|beta / dist = poisson solution;
	lsmeans Nestingfp*beta / pdiff cl ilink;
	*random int / subject = dish_id;
	*where Nestingfp = "plus" or beta = "plus";
run;

/* Figure 3Aiv Analysis */
proc import file = "fig3Aiv_data.csv"
	out = fig3Aiv
	dbms = csv
	replace;
run;
proc glimmix data = fig3Aiv method = laplace;
	class Colony_Size alpha Mesp1eYFP dish_id;
	model count = colony_size|alpha|Mesp1eYFP / dist = poisson solution;
	lsmeans alpha*Mesp1eYFP / pdiff cl ilink;
	lsmeans colony_size*alpha*Mesp1eYFP / pdiff cl ilink;
	random int / subject = dish_id;
run;

/* Figure 3Biv Analysis */
proc import file = "fig3Biv_data.csv"
	out = fig3Biv
	dbms = csv
	replace;
run;
proc glimmix data = fig3Biv method = laplace;
	class Colony_Size alpha Wnt1eYFP dish_id;
	model count = colony_size|alpha|Wnt1eYFP / dist = poisson solution;
	lsmeans alpha*Wnt1eYFP / pdiff cl ilink;
	lsmeans colony_size*alpha*Wnt1eYFP / pdiff cl ilink;
	random int / subject = dish_id;
run;

/* Figure 3Civ Analysis */
proc import file = "fig3Civ_data.csv"
	out = fig3Civ
	dbms = csv
	replace;
run;
proc glimmix data = fig3Civ method = laplace;
	class Colony_Size alpha Mesp1eYFP dish_id;
	model count = colony_size|alpha|Mesp1eYFP / dist = poisson solution;
	lsmeans alpha*Mesp1eYFP / pdiff cl ilink;
	lsmeans colony_size*alpha*Mesp1eYFP / pdiff cl ilink;
	random int / subject = dish_id;
run;

/* Figure 3Div Analysis */
proc import file = "fig3Div_data.csv"
	out = fig3Div
	dbms = csv
	replace;
run;
proc glimmix data = fig3Div method = laplace;
	class Colony_Size alpha Wnt1eYFP dish_id;
	model count = colony_size|alpha|Wnt1eYFP / dist = poisson solution;
	lsmeans alpha*Wnt1eYFP / pdiff cl ilink;
	lsmeans colony_size*alpha*Wnt1eYFP / pdiff cl ilink;
	random int / subject = dish_id;
run;

/* Figure 4Aiii Analysis */
proc import file = "fig4Aiii_data.csv"
	out = fig4Aiii
	dbms = csv
	replace;
run;
proc glimmix data = fig4Aiii method = laplace;
	class Colony_type condition dish_id;
	model count = Colony_type|condition / dist = poisson solution;
	lsmeans condition / pdiff cl ilink;
	lsmeans Colony_type*condition / pdiff cl ilink;
	random int / subject = dish_id;
run;

/* Figure 4Aiv Analysis */
proc import file = "fig4Aiv_data.csv"
	out = fig4Aiv
	dbms = csv
	replace;
run;
proc genmod data = fig4Aiv;
	class condition ;
	model percentage = condition / dist=normal;
	lsmeans condition / pdiff cl;
run;

/* Figure 4Av Analysis */
proc import file = "fig4Av_data.csv"
	out = fig4Av
	dbms = csv
	replace;
run;
proc genmod data = fig4Av;
	class condition ;
	model percentage = condition / dist=normal;
	lsmeans condition / pdiff cl;
run;

/* Figure 4Bii Analysis */
proc import file = "fig4Bii_data.csv"
	out = fig4Bii
	dbms = csv
	replace;
run;
proc genmod data = fig4Bii;
	class condition ;
	model percentage = condition / dist=normal;
	lsmeans condition / pdiff cl;
run;

/* Figure 7Bii Analysis */
proc import file = "fig7Bii_data.csv"
	out = fig7Bii
	dbms = csv
	replace;
run;
proc glimmix data = fig7Bii method = laplace;
	class Colony_type condition dish_id;
	model count = Colony_type|condition / dist = poisson solution;
	lsmeans condition / pdiff cl ilink;
	lsmeans Colony_type*condition / pdiff cl ilink;
	random int / subject = dish_id;
run;

/* Figure 7Biii Analysis */
proc import file = "fig7Biii_data.csv"
	out = fig7Biii
	dbms = csv
	replace;
run;
proc genmod data = fig7Biii;
	class condition treatment;
	model percentage = condition|treatment / dist=normal;
	lsmeans condition*treatment / pdiff cl;
run;

/* Figure 7Civ Analysis */
proc import file = "fig7Civ_data.csv"
	out = fig7Civ
	dbms = csv
	replace;
run;
proc glimmix data = fig7Civ method = laplace;
	class Colony_type condition dish_id;
	model count = Colony_type|condition / dist = poisson solution;
	lsmeans condition / pdiff cl ilink;
	lsmeans Colony_type*condition / pdiff cl ilink;
	random int / subject = dish_id;
run;

/* Figure 7Cv Analysis */
proc import file = "fig7Cv_data.csv"
	out = fig7Cv
	dbms = csv
	replace;
run;
proc glimmix data = fig7Cv method = laplace;
	class Colony_size condition dish_id;
	model count = Colony_size|condition / dist = poisson solution;
	lsmeans condition / pdiff cl ilink;
	lsmeans Colony_size*condition / pdiff cl ilink;
	random int / subject = dish_id;
run;

/* Extended Figure 1Bii Analysis */
proc import file = "ext_fig1Bii_data.csv"
	out = ext_fig1Bii
	dbms = csv
	replace;
run;
proc glimmix data = ext_fig1Bii method = laplace;
	class Colony_size condition dish_id;
	model count = Colony_size|condition / dist = poisson solution;
	lsmeans condition / pdiff cl ilink;
	lsmeans Colony_size*condition / pdiff cl ilink;
	random int / subject = dish_id;
run;

/* Extended Figure 2D Analysis */
proc import file = "ext_fig2D_data.csv"
	out = ext_fig2D
	dbms = csv
	replace;
run;
data ext_fig2D;
	set ext_fig2D;
	where group in ("Pdgfra+/Nestin-GFP+/CD31-/Pdgfrb+" "Pdgfra+/Nestin-GFP-/CD31-/Pdgfrb-");
	log_agg = log10(aggregate);
run;
proc mixed data = ext_fig2D;
	class replicate group;
	model log_agg = days|group / solution;
	random int days / subject = replicate;
	estimate "PLUS slope" days 1 days*group 1 0;
	estimate "MINUS slope" days 1 days*group 0 1;
	estimate "PLUS vs MINUS slope" days*group 1 -1;
run;

/* Extended Figure 4Aiv Analysis */
proc import file = "ext_fig4Aiv_data.csv"
	out = ext_fig4Aiv
	dbms = csv
	replace;
run;
proc glimmix data = ext_fig4Aiv method = laplace;
	class Colony_type group dish_id;
	model count = Colony_type|group / dist = poisson solution;
	lsmeans group / pdiff cl ilink;
	lsmeans Colony_type*group / pdiff cl ilink;
	random int / subject = dish_id;
run;

/* Extended Figure 4Av Analysis */
proc import file = "ext_fig4Av.csv"
	out = ext_fig4Av
	dbms = csv
	replace;
run;
proc glimmix data = ext_fig4Av method = laplace;
	class Colony_size group dish_id;
	model count = Colony_size|group / dist = poisson solution;
	lsmeans group / pdiff cl ilink;
	lsmeans Colony_size*group / pdiff cl ilink;
	random int / subject = dish_id;
run;

/* Extended Figure 4Bii Analysis */
proc import file = "ext_fig4Bii_data.csv"
	out = ext_fig4Bii
	dbms = csv
	replace;
run;
proc glimmix data = ext_fig4Bii method = laplace;
	class Colony_type group dish_id;
	model count = Colony_type|group / dist = poisson solution;
	lsmeans group / pdiff cl ilink;
	lsmeans Colony_type*group / pdiff cl ilink;
	random int / subject = dish_id;
run;

/* Extended Figure 5C Analysis */
proc import file = "ext_fig5C_data.csv"
	out = ext_fig5C
	dbms = csv
	replace;
run;
proc glimmix data = ext_fig5C method = laplace;
	class Colony_size alpha	Mesp1eYFP CD31 dish_id;
	model count = Colony_size|alpha|Mesp1eYFP|CD31 / dist = poisson solution;
	lsmeans alpha*Mesp1eYFP*CD31 / pdiff cl ilink;
	lsmeans Colony_size*alpha*Mesp1eYFP*CD31 / pdiff cl ilink;
	random int / subject = dish_id;
run;

/* Extended Figure 5E Analysis */
proc import file = "ext_fig5E_data.csv"
	out = ext_fig5E
	dbms = csv
	replace;
run;
proc glimmix data = ext_fig5E method = laplace;
	class Colony_size alpha	Wnt1eYFP CD31 dish_id;
	model count = Colony_size|alpha|Wnt1eYFP|CD31 / dist = poisson solution;
	lsmeans alpha*Wnt1eYFP*CD31 / pdiff cl ilink;
	lsmeans Colony_size*alpha*Wnt1eYFP*CD31 / pdiff cl ilink;
	random int / subject = dish_id;
run;

/* Extended Figure 5Fiii Analysis */
proc import file = "ext_fig5Fiii_data.csv"
	out = ext_fig5Fiii
	dbms = csv
	replace;
run;
proc glimmix data = ext_fig5Fiii method = laplace;
	class Colony_size alpha	Sox1eYFP CD31 dish_id;
	model count = Colony_size|alpha|Sox1eYFP|CD31 / dist = poisson solution;
	lsmeans alpha*Sox1eYFP*CD31 / pdiff cl ilink;
	lsmeans Colony_size*alpha*Sox1eYFP*CD31 / pdiff cl ilink;
	random int / subject = dish_id;
run;


/* Extended Figure 8Aii Analysis */
proc import file = "ext_fig8Aii_data.csv"
	out = ext_fig8Aii
	dbms = csv
	replace;
run;
proc glimmix data = ext_fig8Aii method = laplace;
	class Colony_type condition dish_id;
	model count = Colony_type|condition / dist = poisson solution;
	lsmeans condition / pdiff cl ilink;
	lsmeans Colony_type*condition / pdiff cl ilink;
	random int / subject = dish_id;
run;

/* Extended Figure 8Aiii */
proc import file = "ext_fig8Aiii_data.csv"
	out = ext_fig8Aiii
	dbms = csv
	replace;
run;
proc genmod data = ext_fig8Aiii;
	class condition treatment;
	model percentage = condition|treatment / dist=normal;
	lsmeans condition*treatment / pdiff cl;
run;

/* Extended Figure 8Dii Analysis */
proc import file = "ext_fig8Dii_data.csv"
	out = ext_fig8Dii
	dbms = csv
	replace;
run;
proc glimmix data = ext_fig8Dii method = laplace;
	class Colony_Size condition dish_id;
	model count = Colony_Size|condition / dist = poisson solution;
	lsmeans condition / pdiff cl ilink;
	lsmeans Colony_Size*condition / pdiff cl ilink;
	random int / subject = dish_id;
run;

/* Extended Figure 8Diii Analysis */
proc import file = "ext_fig8Diii_data.csv"
	out = ext_fig8Diii
	dbms = csv
	replace;
run;
data ext_fig8Diii;
	set ext_fig8Diii;
	log_agg = log10(aggregate);
run;
proc mixed data = ext_fig8Diii;
	class replicate group;
	model log_agg = days|group / solution;
	random int days / subject = replicate;
	estimate "AoD slope" days 1 days*group 1 0 0;
	estimate "AoV slope" days 1 days*group 0 1 0;
	estimate "Whole AGM slope" days 1 days*group 0 0 1;
	estimate "AoD vs AoV slope" days*group 1 -1 0;
	estimate "AoD vs Whole AGM slope" days*group 1 0 -1;
	estimate "AoV vs Whole AGM slope" days*group 0 1 -1;
run;

/* Extended Figure 8Div Analysis */
proc import file = "ext_fig8Div_data.csv"
	out = ext_fig8Div
	dbms = csv
	replace;
run;
proc glimmix data = ext_fig8Div method = laplace;
	class Colony_type condition dish_id;
	model count = Colony_type|condition / dist = poisson solution;
	lsmeans condition / pdiff cl ilink;
	lsmeans Colony_type*condition / pdiff cl ilink;
	random int / subject = dish_id;
run;

/* Extended Figure 8Dv Analysis */
proc import file = "ext_fig8Dv_data.csv"
	out = ext_fig8Dv
	dbms = csv
	replace;
run;
proc genmod data = ext_fig8Dv;
	class condition ;
	model percentage = condition / dist=normal;
	lsmeans condition / pdiff cl;
run;

/* Extended Figure 10Bi - E10Draxin Analysis */
proc import file = "ext_fig10Bi_E10Draxin.csv"
	out = ext_fig10Bi_E10Draxin
	dbms = csv
	replace;
run;
proc glimmix data = ext_fig10Bi_E10Draxin method = laplace;
	class Colony_type condition treatment dish_id;
	model count = Colony_type|condition|treatment / dist = poisson solution;
	lsmeans condition*treatment / pdiff cl ilink;
	lsmeans Colony_type*condition*treatment / pdiff cl ilink;
	random int / subject = dish_id;
run;

/* Extended Figure 10Bi - E10Draxin - Trans Analysis */
proc import file = "ext_fig10Bi_E10Draxin_Trans.csv"
	out = ext_fig10Bi_E10Draxin_Trans
	dbms = csv
	replace;
run;
proc genmod data = ext_fig10Bi_E10Draxin_Trans;
	class condition treatment;
	model percentage = condition|treatment / dist=normal;
	lsmeans condition*treatment / pdiff cl;
run;

/* Extended Figure 10Bi - E10LY45 - Trans Analysis */
proc import file = "ext_fig10Bi_E10LY45_Trans.csv"
	out = ext_fig10Bi_E10LY45_Trans
	dbms = csv
	replace;
run;
proc genmod data = ext_fig10Bi_E10LY45_Trans;
	class condition treatment;
	model percentage = condition|treatment / dist=normal;
	lsmeans condition*treatment / pdiff cl;
run;

/* Extended Figure 10Bi - E10WIF1 Analysis */
proc import file = "ext_fig10Bi_E10WIF1.csv"
	out = ext_fig10Bi_E10WIF1
	dbms = csv
	replace;
run;
proc glimmix data = ext_fig10Bi_E10WIF1 method = laplace;
	class Colony_type condition treatment dish_id;
	model count = Colony_type|condition|treatment / dist = poisson solution;
	lsmeans condition*treatment / pdiff cl ilink;
	lsmeans Colony_type*condition*treatment / pdiff cl ilink;
	random int / subject = dish_id;
run;

/* Extended Figure 10Bi - E10WIF1 - Trans Analysis */
proc import file = "ext_fig10Bi_E10WIF1_Trans.csv"
	out = ext_fig10Bi_E10WIF15_Trans
	dbms = csv
	replace;
run;
proc genmod data = ext_fig10Bi_E10WIF15_Trans;
	class condition treatment;
	model percentage = condition|treatment / dist=normal;
	lsmeans condition*treatment / pdiff cl;
run;

/* Extended Figure 10Bi - E11Draxin Analysis */
proc import file = "ext_fig10Bi_E11Draxin.csv"
	out = ext_fig10Bi_E11Draxin
	dbms = csv
	replace;
run;
proc glimmix data = ext_fig10Bi_E11Draxin method = laplace;
	class Colony_type condition treatment dish_id;
	model count = Colony_type|condition|treatment / dist = poisson solution;
	lsmeans condition*treatment / pdiff cl ilink;
	lsmeans Colony_type*condition*treatment / pdiff cl ilink;
	random int / subject = dish_id;
run;

/* Extended Figure 10Bi - E11Draxin - Trans Analysis */
proc import file = "ext_fig10Bi_E11Draxin_Trans.csv"
	out = ext_fig10Bi_E11Draxin_Trans
	dbms = csv
	replace;
run;
proc genmod data = ext_fig10Bi_E11Draxin_Trans;
	class condition treatment;
	model percentage = condition|treatment / dist=normal;
	lsmeans condition*treatment / pdiff cl;
run;

/* Extended Figure 10Bi - E11WIF1 Analysis */
proc import file = "ext_fig10Bi_E11WIF1.csv"
	out = ext_fig10Bi_E11WIF1
	dbms = csv
	replace;
run;
proc glimmix data = ext_fig10Bi_E11WIF1 method = laplace;
	class Colony_type condition treatment dish_id;
	model count = Colony_type|condition|treatment / dist = poisson solution;
	lsmeans condition*treatment / pdiff cl ilink;
	lsmeans Colony_type*condition*treatment / pdiff cl ilink;
	random int / subject = dish_id;
run;

/* Extended Figure 10Bi - E11WIF1 - Trans Analysis */
proc import file = "ext_fig10Bi_E11WIF1_Trans.csv"
	out = ext_fig10Bi_E11WIF1_Trans
	dbms = csv
	replace;
run;
proc genmod data = ext_fig10Bi_E11WIF1_Trans;
	class condition treatment;
	model percentage = condition|treatment / dist=normal;
	lsmeans condition*treatment / pdiff cl;
run;

/* Extended Figure 10Bii - E10LY45 Analysis */
proc import file = "ext_fig10Bii_E10LY45.csv"
	out = ext_fig10Bii_E10LY45
	dbms = csv
	replace;
run;
proc glimmix data = ext_fig10Bii_E10LY45 method = laplace;
	class Colony_type condition treatment dish_id;
	model count = Colony_type|condition|treatment / dist = poisson solution;
	lsmeans condition*treatment / pdiff cl ilink;
	lsmeans Colony_type*condition*treatment / pdiff cl ilink;
	random int / subject = dish_id;
run;

/* Extended Figure 10Bii - E10MK07 Analysis */
proc import file = "ext_fig10Bii_E10MK07.csv"
	out = ext_fig10Bii_E10MK07
	dbms = csv
	replace;
run;
proc glimmix data = ext_fig10Bii_E10MK07 method = laplace;
	class Colony_type condition treatment dish_id;
	model count = Colony_type|condition|treatment / dist = poisson solution;
	lsmeans condition*treatment / pdiff cl ilink;
	lsmeans Colony_type*condition*treatment / pdiff cl ilink;
	random int / subject = dish_id;
run;

/* Extended Figure 10Bii - E10MK07 - Trans Analysis */
proc import file = "ext_fig10Bii_E10MK07_Trans.csv"
	out = ext_fig10Bii_E10MK07_Trans
	dbms = csv
	replace;
run;
proc genmod data = ext_fig10Bii_E10MK07_Trans;
	class condition treatment;
	model percentage = condition|treatment / dist=normal;
	lsmeans condition*treatment / pdiff cl;
run;

/* Extended Figure 10Bii - E11LY45 Analysis */
proc import file = "ext_fig10Bii_E11LY45.csv"
	out = ext_fig10Bii_E11LY45
	dbms = csv
	replace;
run;
proc glimmix data = ext_fig10Bii_E11LY45 method = laplace;
	class Colony_type condition treatment dish_id;
	model count = Colony_type|condition|treatment / dist = poisson solution;
	lsmeans condition*treatment / pdiff cl ilink;
	lsmeans Colony_type*condition*treatment / pdiff cl ilink;
	random int / subject = dish_id;
run;

/* Extended Figure 10Bii - E11LY45 - Trans Analysis */
proc import file = "ext_fig10Bii_E11LY45_Trans.csv"
	out = ext_fig10Bii_E11LY45_Trans
	dbms = csv
	replace;
run;
proc genmod data = ext_fig10Bii_E11LY45_Trans;
	class condition treatment;
	model percentage = condition|treatment / dist=normal;
	lsmeans condition*treatment / pdiff cl;
run;

/* Extended Figure 10Bii - E11MK07 Analysis */
proc import file = "ext_fig10Bii_E11MK07.csv"
	out = ext_fig10Bii_E11MK07
	dbms = csv
	replace;
run;
proc glimmix data = ext_fig10Bii_E11MK07 method = laplace;
	class Colony_type condition treatment dish_id;
	model count = Colony_type|condition|treatment / dist = poisson solution;
	lsmeans condition*treatment / pdiff cl ilink;
	lsmeans Colony_type*condition*treatment / pdiff cl ilink;
	random int / subject = dish_id;
run;

/* Extended Figure 10Bii - E11MK07 - Trans Analysis */
proc import file = "ext_fig10Bii_E11MK07_Trans.csv"
	out = ext_fig10Bii_E11MK07_Trans
	dbms = csv
	replace;
run;
proc genmod data = ext_fig10Bii_E11MK07_Trans;
	class condition treatment;
	model percentage = condition|treatment / dist=normal;
	lsmeans condition*treatment / pdiff cl;
run;

/* Extended Figure 10Biii - E10USAG Analysis */
proc import file = "ext_fig10Biii_E10USAG.csv"
	out = ext_fig10Biii_E10USAG
	dbms = csv
	replace;
run;
proc glimmix data = ext_fig10Biii_E10USAG method = laplace;
	class Colony_type condition treatment dish_id;
	model count = Colony_type|condition|treatment / dist = poisson solution;
	lsmeans condition*treatment / pdiff cl ilink;
	lsmeans Colony_type*condition*treatment / pdiff cl ilink;
	random int / subject = dish_id;
run;

/* Extended Figure 10Biii - E10USAG - Trans Analysis */
proc import file = "ext_fig10Biii_E10USAG_Trans.csv"
	out = ext_fig10Biii_E10USAG_Trans
	dbms = csv
	replace;
run;
proc genmod data = ext_fig10Biii_E10USAG_Trans;
	class condition treatment;
	model percentage = condition|treatment / dist=normal;
	lsmeans condition*treatment / pdiff cl;
run;

/* Extended Figure 10Biii - E11USAG Analysis */
proc import file = "ext_fig10Biii_E11USAG.csv"
	out = ext_fig10Biii_E11USAG
	dbms = csv
	replace;
run;
proc glimmix data = ext_fig10Biii_E11USAG method = laplace;
	class Colony_type condition treatment dish_id;
	model count = Colony_type|condition|treatment / dist = poisson solution;
	lsmeans condition*treatment / pdiff cl ilink;
	lsmeans Colony_type*condition*treatment / pdiff cl ilink;
	random int / subject = dish_id;
run;

/* Extended Figure 10Biii - E11USAG - Trans Analysis */
proc import file = "ext_fig10Biii_E11USAG_Trans.csv"
	out = ext_fig10Biii_E11USAG_Trans
	dbms = csv
	replace;
run;
proc genmod data = ext_fig10Biii_E11USAG_Trans;
	class condition treatment;
	model percentage = condition|treatment / dist=normal;
	lsmeans condition*treatment / pdiff cl;
run;

/* Extended Figure 10Cii Analysis */
proc import file = "ext_fig10Cii.csv"
	out = ext_fig10Cii
	dbms = csv
	replace;
run;
proc glimmix data = ext_fig10Cii method = laplace;
	class Colony_type condition treatment dish_id;
	model count = Colony_type|condition|treatment / dist = poisson solution;
	lsmeans condition*treatment / pdiff cl ilink;
	lsmeans Colony_type*condition*treatment / pdiff cl ilink;
	*random int / subject = dish_id;
run;

ods rtf close;
