# Supplementary material for: Mesoderm-derived PDGFRA+ cells regulate the emergence of hematopoietic stem cells in the dorsal aorta
Source: Nat Cell Biol. 2022 Jul 28;24(8):1211–25. doi: 10.1038/s41556-022-00955-3 (PMC9359911; doi:10.1038/s41556-022-00955-3)
Supplement: Source Data Fig. 1 — Numerical source data. [file 41556_2022_955_MOESM8_ESM.xlsx]

## Sheet: Figure 1D
Replicate	CD31-/α+/Nestin-GFP-			CD31-/αhigh/Nestin-GFPlow			CD31-/αlow/Nestin-GFPlow			CD31-/αhigh/Nestin-GFPhigh			CD31-/αlow/Nestin-GFPhigh			CD31-/α-/Nestin-GFP+			CD31-/α-/Nestin-GFP-
	Micro colony	Small colony	Large colony	Micro colony	Small colony	Large colony	Micro colony	Small colony	Large colony	Micro colony	Small colony	Large colony	Micro colony	Small colony	Large colony	Micro colony	Small colony	Large colony	Micro colony	Small colony	Large colony
1	45	33	31	10	21	6	15	10	1	20	13	6	42	13	0	7	0	0	0	0	0
2	42	35	28	7	19	12	11	9	2	21	7	4	37	18	0	6	0	0	0	0	0
3	44	35	30	9	14	13	14	7	1	16	11	3	35	16	0	9	0	0	0	0	0
Mean	43.6667	34.3333	29.6667	8.66667	18	10.3333	13.3333	8.66667	1.33333	19	10.3333	4.33333	38	15.6667	0	7.33333	0	0	0	0	0
SD	1.52753	1.1547	1.52753	1.52753	3.60555	3.78594	2.08167	1.52753	0.57735	2.64575	3.05505	1.52753	3.60555	2.51661	0	1.52753	0	0	0	0	0

## Sheet: Figure 1E
	CD31-/Pdgfra+/Nestin-GFP-										CD31-/Pdgfra+/Nestin-GFP+
Days	Rep1	Rep2	Rep3	Rep1-Aggregate	Rep2-Aggregate	Rep3-Aggregate	Rep1-log10	Rep2-log10	Rep3-log10		Days	Rep1	Rep2	Rep3	Rep1-Aggregate	Rep2-Aggregate	Rep3-Aggregate	Rep1-log10	Rep2-log10	Rep3-log10
0	5000	5000	5000	5000	5000	5000	3.69897	3.69897	3.69897		0	5000	5000	5000	5000	5000	5000	3.69897	3.69897	3.69897
12	222000	232000	210000	222000	232000	210000	5.34635	5.36549	5.32222		12	21000	42000	22000	21000	42000	22000	4.32222	4.62325	4.34242
24	240000	254000	258000	2664000	2946400	2709000	6.42553	6.46929	6.43281		24	110000	228000	112000	115500	478800	123200	5.06258	5.68015	5.09061
36	280000	198000	311000	37296000	29169360	42124950	7.57166	7.46493	7.62454		36	181000	52000	62000	1.04528e+06	1244880	381920	6.01923	6.09513	5.58197
48	275000	261000	308000	512820000	380660148	648724230	8.70996	8.58054	8.81206		48	23000	66000	47000	1.20207e+06	4108104	897512	6.07993	6.61364	5.95304
60	282000	254000	275000	7230762000	4.83438e+09	8.91996e+09	9.85918	9.68434	9.95036		60	42000	43000	21000	2.52434e+06	8.83242e+06	942388	6.40215	6.94608	5.97423
72	276000	248000	246000	99784515600	5.99464e+10	1.09715e+11	10.9991	10.7778	11.0403		72	41000	15000	19000	5.1749e+06	6.62432e+06	895268	6.7139	6.82114	5.95195
80	265000	336000	240000	1322144831700	1.0071e+12	1316585824785	12.1213	12.0031	12.1194		80
88	258000	247000	222000	17055668328930	1.24377e+13	1.46141e+13	13.2319	13.0947	13.1648		88
96	276000	184000	153000	235368222939234	1.14427e+14	1.11798e+14	14.3717	14.0585	14.0484		96
104	268000	308000	227000	3.15393e+15	1.76217e+15	1.26891e+15	15.4989	15.246	15.1034		104
112	253000	341000	358000	3.98973e+16	3.0045e+16	2.27134e+16	16.6009	16.4778	16.3563		112
120	225000	296000	210000	4.48844e+17	4.44666e+17	2.38491e+17	17.6521	17.648	17.3775		120
128	253000	287000	238000	5.67788e+18	6.38095e+18	2.83804e+18	18.7542	18.8049	18.453		128
136	263000	269000	261000	7.46641e+19	8.58238e+19	3.70364e+19	19.8731	19.9336	19.5686		136
144	249000	318000	152000	9.29568e+20	1.3646e+21	2.81477e+20	20.9683	21.135	20.4494		144

## Sheet: Figure 1F
1ry CFU-F	CD31-/Pdgfra+/Nestin-GFP-
Reps	Micro colony	Small colony	Large colony
1	53	44	33
2	46	33	41
3	36	39	25
Mean	45	38.6667	33
SD	8.544	5.50757	8
																								2ry CFU-F	CD31-/Pdgfra+/Nestin-GFP- (From 1ry Small colonies) (%)
2ry CFU-F	CD31-/Pdgfra+/Nestin-GFP- (From 1ry Micro colonies) (%)					2ry CFU-F	CD31-/Pdgfra+/Nestin-GFP- (From 1ry Large colonies) (%)																	Reps	No of cells plated	Micro colony	Small colony	Large colony
Reps	No of cells plated	Micro colony	Small colony	Large colony		Reps	No of cells plated	Micro colony	Small colony	Large colony														1	158	39	28	23
1	5	0	0	0		1	128	28	18	27														2	203	38	16	21
2	4	0	0	0		2	211	25	24	22														3	118	35	25	17
3	5	0	0	0		3	303	24	12	16														4	265	30	19	14
4	3	0	0	0		4	201	33	22	15														5	180	39	31	15
5	4	0	0	0		5	162	26	18	24														6	124	48	23	6
6	4	0	0	0		6	194	32	13	22
																								Mean		38.1667	23.6667	16
Mean		0	0	0		Mean		28	17.8333	21														SD		5.91326	5.57375	6
SD		0	0	0		SD		3.74166	4.75044	4.64758
						3ry CFU-F	CD31-/Pdgfra+/Nestin-GFP- (From 3ry Large-derive Micro colonies) (%)					3ry CFU-F	CD31-/Pdgfra+/Nestin-GFP- (From 3ry Large-derive Large colonies) (%)					3ry CFU-F	CD31-/Pdgfra+/Nestin-GFP- (From 3ry Large-derive Small colonies) (%)					3ry CFU-F	CD31-/Pdgfra+/Nestin-GFP- (From 3ry Small-derive Micro colonies) (%)					3ry CFU-F	CD31-/Pdgfra+/Nestin-GFP- (From 3ry Small-derive Large colonies) (%)					3ry CFU-F	CD31-/Pdgfra+/Nestin-GFP- (From 3ry Small-derive small colonies) (%)
						Reps	No of cells plated	Micro colony	Small colony	Large colony		Reps	No of cells plated	Micro colony	Small colony	Large colony		Reps	No of cells plated	Micro colony	Small colony	Large colony		Reps	No of cells plated	Micro colony	Small colony	Large colony		Reps	No of cells plated	Micro colony	Small colony	Large colony		Reps	No of cells plated	Micro colony	Small colony	Large colony
						1	4	0	0	0		1	168	20	16	13		1	201	38	25	12		1	3	0	0	0		1	288	47	36	4		1	173	37	26	0
						2	4	0	0	0		2	193	25	21	20		2	176	27	18	5		2	5	0	0	0		2	175	35	23	1		2	201	52	18	0
						3	5	0	0	0		3	385	30	26	27		3	214	33	32	19		3	3	0	0	0		3	232	38	29	6		3	184	45	35	0
						4	3	0	0	0														4	3	0	0	0
						5	3	0	0	0														5	5	0	0	0
						6	3	0	0	0														6	4	0	0	0
						Mean		0	0	0		Mean		25	21	20		Mean		32.6667	25	12		Mean		0	0	0		Mean		40	29.3333	3.66667		Mean		44.6667	26.3333	0
						SD		0	0	0		SD		5	5	7		SD		5.50757	7	7		SD		0	0	0		SD		6.245	6.50641	2.51661		SD		7.50555	8.5049	0

## Sheet: Figure 1I (i)
Replicate	PDGFRA+/GFP-/CD31-/PDGFRB-			PDGFRA+/GFP+/CD31-/PDGFRB+			PDGFRA+/GFP-/CD31-/PDGFRB+			PDGFRA+/GFP+/CD31-/PDGFRB-
	Micro colony	Small colony	Large colony	Micro colony	Small colony	Large colony	Micro colony	Small colony	Large colony	Micro colony	Small colony	Large colony
1	98	72	49	57	47	10	49	0	0	0	0	0
2	80	68	57	44	66	2	65	0	0	0	0	0
3	85	60	40	43	53	8	53	0	0	0	0	0
Mean	87.6667	66.6667	48.6667	48	55.3333	6.66667	55.6667	0	0	0	0	0
SD	9.29157	6.1101	8.5049	7.81025	9.71253	4.16333	8.32666	0	0	0	0	0

## Sheet: Figure 1I (ii)
Replicate	PDGFRA+/GFP-/CD31-/PDGFRB-			PDGFRA+/GFP+/CD31-/PDGFRB+			PDGFRA+/GFP-/CD31-/PDGFRB+			PDGFRA+/GFP+/CD31-/PDGFRB-
	Pericyte colonies			Pericyte colonies			Pericyte colonies			Pericyte colonies
1	0			92			44			3
2	0			75			39			6
3	0			85			33			3
Mean	0			84			38.6667			4
SD	0			8.544			5.50757			1.73205
