# Supplementary material for: Mesoderm-derived PDGFRA+ cells regulate the emergence of hematopoietic stem cells in the dorsal aorta
Source: Nat Cell Biol. 2022 Jul 28;24(8):1211–25. doi: 10.1038/s41556-022-00955-3 (PMC9359911; doi:10.1038/s41556-022-00955-3)
Supplement: Source Data Fig. 2 — Numerical source data. [file 41556_2022_955_MOESM9_ESM.xlsx]

## Sheet: Figure 2C (ii)
	Recipients
	R1	R2	R3	R4	R5	R6		Mean	SD
1ry Transplant	55	42	61	40	38	59		49.1667	10.3037
2ry Transplant	37	30	42	28	30	40		34.5	5.92453

## Sheet: Figure 2D (iii)
	1ry Transplant Recipients
	R1	R2	R3	R4	R5		Mean	SD
BM	22	18	25	16	11		18.4	5.41295
PB	38	34	35	22	15		28.8	9.83362
Thymus	32	25	37	21	27		28.4	6.22896
Spleen	28	24	36	26	25		27.8	4.81664
	2ry Transplant Recipients
	R1	R2	R3	R4	R5		Mean	SD
BM	14	12	18	10	7		12.2	4.14729
PB	25	20	18	14	8		17	6.40312
Thymus	20	17	22	13	16		17.6	3.50714
Spleen	16	14	24	18	13		17	4.3589
