# Supplementary material for: Mesoderm-derived PDGFRA+ cells regulate the emergence of hematopoietic stem cells in the dorsal aorta
Source: Nat Cell Biol. 2022 Jul 28;24(8):1211–25. doi: 10.1038/s41556-022-00955-3 (PMC9359911; doi:10.1038/s41556-022-00955-3)
Supplement: Source Data Fig. 3 — Numerical source data. [file 41556_2022_955_MOESM10_ESM.xlsx]

## Sheet: Figure 3A (iv)
Replicate	PDGFRA+/Mesp1-eYFP-/CD31-			PDGFRA+/Mesp1-eYFP+/CD31-			PDGFRA-/Mesp1-eYFP+/CD31-			PDGFRA-/Mesp1-eYFP-/CD31-
	Micro colony	Small colony	Large colony	Micro colony	Small colony	Large colony	Micro colony	Small colony	Large colony	Micro colony	Small colony	Large colony
1	41	58	27	54	47	34	8	4	0	0	0	0
2	38	48	28	50	48	34	6	3	0	0	0	0
3	44	35	26	51	46	35	5	3	0	0	0	0
Mean	41	47	27	51.6667	47	34.3333	6.33333	3.33333	0	0	0	0
SD	3	11.5326	1	2.08167	1	0.57735	1.52753	0.57735	0	0	0	0

## Sheet: Figure 3B (iv)
Replicate	PDGFRA+/Wnt1-eYFP-/CD31-			PDGFRA+/Wnt1-eYFP+/CD31-			PDGFRA-/Wnt1-eYFP+/CD31-			PDGFRA-/Wnt1-eYFP-/CD31-
	Micro colony	Small colony	Large colony	Micro colony	Small colony	Large colony	Micro colony	Small colony	Large colony	Micro colony	Small colony	Large colony
1	60	49	33	38	44	31	0	0	0	10	19	0
2	49	39	31	38	43	31	0	0	0	21	26	0
3	59	43	33	39	44	32	0	0	0	11	21	0
Mean	56	43.6667	32.3333	38.3333	43.6667	31.3333	0	0	0	14	22	0
SD	6.08276	5.03322	1.1547	0.57735	0.57735	0.57735	0	0	0	6.08276	3.60555	0

## Sheet: Figure 3C (iv)
Replicate	PDGFRA+/Mesp1-eYFP-/CD31-			PDGFRA+/Mesp1-eYFP+/CD31-			PDGFRA-/Mesp1-eYFP+/CD31-			PDGFRA-/Mesp1-eYFP-/CD31-
	Micro colony	Small colony	Large colony	Micro colony	Small colony	Large colony	Micro colony	Small colony	Large colony	Micro colony	Small colony	Large colony
1	59	68	51	77	4	0	0	0	0	0	0	0
2	48	55	38	65	3	0	0	0	0	0	0	0
3	52	52	46	59	6	0	0	0	0	0	0	0
Mean	53	58.3333	45	67	4.33333	0	0	0	0	0	0	0
SD	5.56776	8.5049	6.55744	9.16515	1.52753	0	0	0	0	0	0	0

## Sheet: Figure 3D (iv)
Replicate	PDGFRA+/Wnt1-eYFP-/CD31-			PDGFRA+/Wnt1-eYFP+/CD31-			PDGFRA-/Wnt1-eYFP+/CD31-			PDGFRA-/Wnt1-eYFP-/CD31-
	Micro colony	Small colony	Large colony	Micro colony	Small colony	Large colony	Micro colony	Small colony	Large colony	Micro colony	Small colony	Large colony
1	36	43	13	58	65	46	0	0	0	0	0	0
2	23	39	7	48	70	55	0	0	0	0	0	0
3	27	33	11	40	60	44	0	0	0	0	0	0
Mean	28.6667	38.3333	10.3333	48.6667	65	48.3333	0	0	0	0	0	0
SD	6.65833	5.03322	3.05505	9.0185	5	5.85947	0	0	0	0	0	0
