# Supplementary material for: Mesoderm-derived PDGFRA+ cells regulate the emergence of hematopoietic stem cells in the dorsal aorta
Source: Nat Cell Biol. 2022 Jul 28;24(8):1211–25. doi: 10.1038/s41556-022-00955-3 (PMC9359911; doi:10.1038/s41556-022-00955-3)
Supplement: Source Data Fig. 4 — Numerical source data. [file 41556_2022_955_MOESM11_ESM.xlsx]

## Sheet: Figure 4A (iii)
	CFU-GEMM			CFU-GM			BFU-E				CFU-GEMM		CFU-GM		BFU-E
Replicates	1	2	3	1	2	3	1	2	3		Mean	SD	Mean	SD	Mean	SD
E10.5-EC Only	0	0	0	0	0	0	0	0	0		0	0	0	0	0	0
11.5 EC Only	0	0	0	22	30	26	0	0	0		0	0	26	4	0	0
E13.5 EC Only	0	0	0	0	0	0	0	0	0		0	0	0	0	0	0
H-EC Only	0	0	0	0	0	0	0	0	0		0	0	0	0	0	0
Ao-EC Only	0	0	0	0	0	0	0	0	0		0	0	0	0	0	0
I-EC Only	0	0	0	0	0	0	0	0	0		0	0	0	0	0	0
E10.5-MesP1+ Only	0	0	0	0	0	0	0	0	0		0	0	0	0	0	0
E10.5-MesP1- Only	0	0	0	0	0	0	0	0	0		0	0	0	0	0	0
E11.5MesP1+Only	0	0	0	0	0	0	0	0	0		0	0	0	0	0	0
E11.5MesP1-Only	0	0	0	0	0	0	0	0	0		0	0	0	0	0	0
10.5EC+!0.5MesP1+	174	148	162	778	672	725	236	165	201		161.333	13.0128	725	53	200.667	35.5012
10.5EC+!0.5MesP1-	0	0	0	0	0	0	0	0	0		0	0	0	0	0	0
13.5EC+10.5MesP1+	105	137	122	370	506	437	55	96	76		121.333	16.0104	437.667	68.0025	75.6667	20.502
H-EC+10.5MesP1+	79	66	90	643	573	609	181	115	149		278.333	250.579	608.333	35.0048	148.333	33.0051
AoEC+10.5MesP1+	84	106	62	621	656	584	162	195	132		84	22	620.333	36.0046	163	31.5119
I-EC+10.5MesP1+	28	16	24	71	33	51	0	0	0		24.7778	24.5498	51.6667	19.0088	0	0
11.5EC+11.5MesP1+	156	143	167	734	780	828	189	216	243		155.333	12.0139	780.667	47.0035	216	27
11.5EC+11.5MesP1-	0	0	0	0	0	0	0	0	0		0	0	0	0	0	0
13.5EC+11.5MesP1+	98	67	82	626	549	586	174	144	113		334.667	277.661	587	38.5097	143.667	30.5014
H-EC+11.5MesP1+	70	85	55	507	593	551	166	91	129		70	15	550.333	43.0039	128.667	37.5011
AoEC+11.5MesP1+	99	127	69	621	574	600	150	183	116		282.111	239.524	598.333	23.5443	149.667	33.5012
I-EC+11.5MesP1+	14	7	11	12	38	26	0	0	0		10.6667	3.51188	25.3333	13.0128	0	0
L-E only	0	0	0	0	0	0	0	0	0		0	0	0	0	0	0
L-E+11.5Mesp1+	93	106	78	684	646	608	119	192	156		92.3333	296.054	646	38	155.667	36.5011

## Sheet: Figure 4A (iv)
	1ry Transplant Recipients (donor chimerism (%))
Treatments	R1	R2	R3	R4	R5	R6		Mean	SD
Whole AGM E10.5	60	52	69	51	62			58.8	7.46324
Fresh E10.5EC only	0	0	0	0	0			0	0
Fresh E13.5EC only	0	0	0	0	0			0	0
E10.5MesP1+E10.5Endo	55	45	58	42	47			49.4	6.80441
E10.5MesP1+E13.5Endo	32	23	28	14	22			23.8	6.79706
Fresh Heart EC only	0	0	0	0	0	0		0	0
Heart-E+M10.5	19	15	24	22	28			21.6	4.9295
fresh Ao Endo only	0	0	0	0	0			0	0
Adult Ao-E+M10.5	35	22	41	28	33			31.8	7.19027
fresh Adult IVC Ec Only	0	0	0	0	0			0	0
Adult IVC-E+M10.5	4	2	6	3	4			3.8	1.48324
Whole E11.5-AGM	62	71	54	67	71			65	7.17635
Fresh E11.5EC only	0	0	0	0	0			0	0
E11.5MesP1+E11.5Endo	32	25	37	21	27			28.4	6.22896
E11.5MesP1+E13.5Endo	19	17	14	11	8			13.8	4.43847
Heart-E+M11.5	15	10	8	7	11	6		10.2	3.11448
Adult Ao-E+M11.5	57	63	53	68	55			59.2	6.18061
Adult IVC-E+M11.5	3	8	5	0	5			4.2	2.94958
Adult L-E only	0	0	0	0	0			0	0
Adult L-E+M11.5	24	27	32	23				26.5	4.04145
11.5EC+11.5MesP1-	0	0	0	0	0			0	0
Adult L-E only	0	0	0	0	0			0	0
Adult L-E+M11.5	21	25	27	32				26.25	4.57347
E11.5MesP1-Only	0	0	0	0	0			0	0						0

## Sheet: Figure 4A (v)
	2ry Transplant Recipients (donor chimerism (%))
	R1	R2	R3	R4	R5	R6	R7	R8	R9		Mean	SD
E11.5Endo+E11.5 Mesp1DsRed+ PSC	20	27	21	29	26	15	22	17	11		20.8889	5.90433
E13.5Endo+E11.5 Mesp1DsRed+ PSC	10	7	11	6	9	5	11	8	4		7.88889	2.57121
Adult heart Endo+E11.5 Mesp1DsRed+ PSC	8	3	3	5	7	10.5					6.08333	2.97349

## Sheet: Figure 4B (ii)
	1ry Transplant Recipients (donor chimerism (%))
Treatments	R1	R2	R3		Mean	SD
GFP+/CD45-	0	0	0		0	0
GFP+/CD45+	19.7	23.5	15.3		19.5	4.10366
GFP+/CD45-/D sRedPSC-	0	0	0		0	0
GFP+CD45+/D sRedPSC+	31	28.9	32.2		30.7	1.67033
