# Supplementary material for: Mesoderm-derived PDGFRA+ cells regulate the emergence of hematopoietic stem cells in the dorsal aorta
Source: Nat Cell Biol. 2022 Jul 28;24(8):1211–25. doi: 10.1038/s41556-022-00955-3 (PMC9359911; doi:10.1038/s41556-022-00955-3)
Supplement: Source Data Fig. 5 — Numerical source data. [file 41556_2022_955_MOESM12_ESM.xlsx]

## Sheet: Figure 5B
	Log (p value)
Hematological System Development and Function	24.6519
Lymphoid Tissue Structure and Development	20.4278
Immune Cell Trafficking	20.2809
Tissue Development	14.1111
Organismal Development	11.2685
Cardiovascular System Development and Function	10.2012
Hematopoiesis	9.71364
Cell-mediated Immune Response	9.44846
Embryonic Development	9.39213
Organ Development	9.48852
Connective Tissue Development and Function	8.40492
Skeletal and Muscular System Development and Function	8.53413
