# Supplementary material for: Mesoderm-derived PDGFRA+ cells regulate the emergence of hematopoietic stem cells in the dorsal aorta
Source: Nat Cell Biol. 2022 Jul 28;24(8):1211–25. doi: 10.1038/s41556-022-00955-3 (PMC9359911; doi:10.1038/s41556-022-00955-3)
Supplement: Source Data Fig. 7 — Numerical source data. [file 41556_2022_955_MOESM13_ESM.xlsx]

## Sheet: Figure 7B (ii)
	CFU-GEMM			CFU-GM			BFU-E				CFU-GEMM		CFU-GM		BFU-E
Replicates	1	2	3	1	2	3	1	2	3		Mean	SD	Mean	SD	Mean	SD
MesP1DsRed only	0	0	0	0	0	0	0	0	0		0	0	0	0	0	0
E11.5EC Only	0	0	0	0	0	0	0	0	0		0	0	0	0	0	0
MesP1+E11.5EC (APA5-0ug/ml)	166	149	180	844	740	793	261	199	230		165	15.5242	792.333	52.0032	230	31
MesP1+E11.5EC (APA5-20ug/ml)	93	111	74	483	520	448	128	149	106		92.6667	18.5023	483.667	36.0046	127.667	21.5019
MesP1+E11.5EC (APA5-40ug/ml)	45	24	53	321	236	279	77	34	56		40.6667	14.9778	278.667	42.501	55.6667	21.5019
MesP1+E11.5EC (APB5-0ug/ml)	173	155	189	866	735	801	246	278	212		406.111	299.972	800.667	65.5006	245.333	33.0051
MesP1+E11.5EC (APB5-25ug/ml)	142	188	166	776	732	818	226	194	260		435.429	319.916	775.333	43.0039	226.667	33.0051
MesP1+E11.5EC (APB5-50ug/ml)	181	168	193	736	846	791	241	273	209		180.667	12.5033	791	55	241	32

## Sheet: Figure 7B (iii)
	1ry Transplants (GFP+ (%))
	Mouse 1	Mouse 2	Mouse 3	Mouse 4	Mouse 5		Mean	SD
E11.5 Mesp1-DsRed+ PSCs only	0	0	0	0	0		0	0
E11.5 Endpthelial cells only	0	0	0	0	0		0	0
E11.5 Endpthelium + E11.5 Mesp1-DsRed+ PSCs + oug/ml APA5	28	34	32	41	31		33.2	4.86826
E11.5 Endpthelium + E11.5 Mesp1-DsRed+ PSCs + 20ug/ml APA5	13	15	9	14	16		13.4	2.70185
E11.5 Endpthelium + E11.5 Mesp1-DsRed+ PSCs + 40ug/ml APA5	7	6	4	8	5		6	1.58114

## Sheet: Figure 7C (iv)
	CFU-GEMM			CFU-GM			BFU-E			MIX				CFU-GEMM		CFU-GM		BFU-E		MIX
Replicates	1	2	3	1	2	3	1	2	3	1	2	3		Mean	SD	Mean	SD	Mean	SD	Mean	SD
APA5-0ug/ml	145	162	125	613	680	744	241	196	149	13	20	27		144	18.5203	679	65.5057	195.333	46.0036	20	7
APA5-20ug/ml	108	127	88	330	371	290	95	64	125	11	3	8		107.667	19.5021	330.333	40.501	94.6667	30.5014	7.33333	4.04145

## Sheet: Figure 7C (v)
Replicate	APA5 (0ug/ml)			APA5 (20ug/ml)
	Micro colony	Small colony	Large colony	Micro colony	Small colony	Large colony
1	52	36	31	66	26	15
1	66	38	28	58	33	18
2	78	53	39	61	24	7
2	69	41	23	55	25	27
2	55	33	30	45	22	18
3	56	33	31	42	15	14
3	58	47	49	59	22	11
3	78	55	25	57	21	17
Mean	64	42	32	55.375	23.5	15.875
SD	10.3233	8.7014	8.3666	8.05228	5.09902	5.86606
