# Supplementary material for: Mesoderm-derived PDGFRA+ cells regulate the emergence of hematopoietic stem cells in the dorsal aorta
Source: Nat Cell Biol. 2022 Jul 28;24(8):1211–25. doi: 10.1038/s41556-022-00955-3 (PMC9359911; doi:10.1038/s41556-022-00955-3)
Supplement: Source Data Fig. 8 — Numerical source data. [file 41556_2022_955_MOESM14_ESM.xlsx]

## Sheet: Figure 8A (ii)
	CFU-GEMM			CFU-GM			BFU-E				CFU-GEMM		CFU-GM		BFU-E
Replicates	1	2	3	1	2	3	1	2	3		Mean	SD	Mean	SD	Mean	SD
E11.5AGM+Cytokines	192	220	165	674	739	804	252	201	219		192.333	27.5015	739	65	224	25.865
E11.5 Endo+E11.5 Mesp1-PSC+Cytokines	86	105	67	206	232	179	120	95	71		86	19	205.667	26.5016	95.3333	24.5017
E11.5 Endo+E11.5 Mesp1-PSC	162	187	137	800	749	697	227	156	191		367.333	288.256	748.667	51.5008	191.333	35.5012
E11.5 Endo+E11.5 Mesp1-PSC+Cytokines+PDGF-AA	171	199	143	816	755	691	239	177	209		377.778	285.118	754	62.506	208.333	31.0054
E11.5 Endo+E11.5 Mesp1-PSC+PDGF-AA	155	133	111	721	675	629	165	133	196		324.222	265.139	675	46	164.667	31.5013
E11.5 Endo+E11.5 Wnt1-PSC+PDGF-AA	0	0	0	0	0	0	0	0	0		0	0	0	0	0	0

## Sheet: Figure 8A (iii)
	1ry Transplants
	Mouse 1	Mouse 2	Mouse 3	Mouse 4	Mouse 5		Mean	SD
E11.5AGM+Cytokines	57	65	76	71	68		67.4	7.09225
E11.5 Endo+E11.5 Mesp1-PSC+Cytokines	25	39	40	38	27		33.8	7.19027
E11.5 Endo+E11.5 Mesp1-PSC	0	0	0	0	0		0	0
E11.5 Endo+E11.5 Mesp1-PSC+Cytokines+PDGF-AA	31	42	45	51	38		41.4	7.50333
E11.5 Endo+E11.5 Mesp1-PSC+PDGF-AA	12	11	5	9	15		10.4	3.71484

## Sheet: Figure 8A (iv)
	2ry Transplants
	Mouse 1	Mouse 2	Mouse 3	Mouse 4	Mouse 5		Mean	SD
E11.5 Endo+E11.5 Mesp1-PSC+Cytokines	19	27	31	28	22		25.4	4.82701
E11.5 Endo+E11.5 Mesp1-PSC+Cytokines+PDGF-AA	22	34	25	36	21		27.6	6.94982
E11.5 Endo+E11.5 Mesp1-PSC+PDGF-AA	6	5	2	4	9		5.2	2.58844
