# Supplementary material for: Mesoderm-derived PDGFRA+ cells regulate the emergence of hematopoietic stem cells in the dorsal aorta
Source: Nat Cell Biol. 2022 Jul 28;24(8):1211–25. doi: 10.1038/s41556-022-00955-3 (PMC9359911; doi:10.1038/s41556-022-00955-3)
Supplement: Source Data Extended Data Fig. 1 — Numerical source data. [file 41556_2022_955_MOESM15_ESM.xlsx]

## Sheet: Extended Data Figure 1B(ii)
	Embryonic Days (E)
Replicate	E9.5			E10.5			E11.5			E12.5			E13.5
	Micro colony	Small colony	Large colony	Micro colony	Small colony	Large colony	Micro colony	Small colony	Large colony	Micro colony	Small colony	Large colony	Micro colony	Small colony	Large colony
1	10	9	7	65	32	28	135	91	56	51	38	41	51	46	22
1	13	12	3	51	38	43	126	83	42	72	42	39	59	32	37
2	10	8	5	58	27	37	131	83	44	44	31	32	41	47	21
2	12	6	7	58	31	27	144	78	53	60	49	36	38	37	28
2	13	9	2	45	22	36	127	88	45	61	35	28	55	45	31
3	18	9	5	38	27	41	130	71	52	65	28	46	47	53	32
3	17	5	6	51	24	22	129	89	43	55	47	29	35	38	29
3	13	8	7	52	37	25	121	94	48	61	38	45	40	42	36
Mean	13.25	8.25	5.25	52.25	29.75	32.375	130.375	84.625	47.875	58.625	38.5	37	45.75	42.5	29.5
SD	2.91548	2.12132	1.90863	8.34523	5.80025	7.85471	6.84392	7.50119	5.22186	8.60129	7.30949	6.9282	8.63134	6.65475	5.83095

## Sheet: Extended Data Figure 1C
1ry CFU-F	CD31-/Pdgfra+/Nestin-GFP+
Reps	Micro colony	Small colony	Large colony
1	63	39	17
2	65	41	15
3	62	44	19
Mean	63.3333	41.3333	17
SD	1.52753	2.51661	2
																								2ry CFU-F	CD31-/Pdgfra+/Nestin-GFP+ (From 1ry Small colonies) (%)
2ry CFU-F	CD31-/Pdgfra+/Nestin-GFP+ (From 1ry Micro colonies) (%)					2ry CFU-F	CD31-/Pdgfra+/Nestin-GFP+ (From 1ry Large colonies) (%)																	Reps	No of cells plated	Micro colony	Small colony	Large colony
Reps	No of cells plated	Micro colony	Small colony	Large colony		Reps	No of cells plated	Micro colony	Small colony	Large colony														1	238	39	34	2
1	3	0	0	0		1	145	33	20	10														2	196	31	43	6
2	5	0	0	0		2	143	39	29	4														3	201	48	25	1
3	4	0	0	0		3	347	28	38	16
4	4	0	0	0		4	231	30	23	10
5	5	0	0	0
6	7	0	0	0
																								Mean		39.3333	34	3
Mean		0	0	0		Mean		32.5	27.5	10														SD		8.5049	9	2.64575
SD		0	0	0		SD		4.79583	7.93725	4.89898
						3ry CFU-F	CD31-/Pdgfra+/Nestin-GFP+ (From 3ry Large-derive Micro colonies) (%)					3ry CFU-F	CD31-/Pdgfra+/Nestin-GFP+ (From 3ry Large-derive Large colonies) (%)					3ry CFU-F	CD31-/Pdgfra+/Nestin-GFP+ (From 3ry Large-derive Small colonies) (%)					3ry CFU-F	CD31-/Pdgfra+/Nestin-GFP+ (From 3ry Small-derive Micro colonies) (%)					3ry CFU-F	CD31-/Pdgfra+/Nestin-GFP+ (From 3ry Small-derive Large colonies) (%)					3ry CFU-F	CD31-/Pdgfra+/Nestin-GFP+ (From 3ry Small-derive small colonies) (%)
						Reps	No of cells plated	Micro colony	Small colony	Large colony		Reps	No of cells plated	Micro colony	Small colony	Large colony		Reps	No of cells plated	Micro colony	Small colony	Large colony		Reps	No of cells plated	Micro colony	Small colony	Large colony		Reps	No of cells plated	Micro colony	Small colony	Large colony		Reps	No of cells plated	Micro colony	Small colony	Large colony
						1	3	0	0	0		1	274	29	30	0		1	302	53	23	0		1	5	0	0	0		1	166	19	26	0		1	154	24	11	0
						2	3	0	0	0		2	309	38	40	0		2	265	43	31	0		2	4	0	0	0		2	171	38	18	0		2	167	32	17	0
						3	5	0	0	0		3	152	20	21	0		3	297	35	15	0		3	5	0	0	0		3	201	29	34	0		3	191	40	23	0
						4	4	0	0	0														4	4	0	0	0
						5	3	0	0	0														5	4	0	0	0
						6	4	0	0	0														6	3	0	0	0
						Mean		0	0	0		Mean		29	30.3333	0		Mean		43.6667	23	0		Mean		0	0	0		Mean		28.6667	26	0		Mean		32	17	0
						SD		0	0	0		SD		9	9.50438	0		SD		9.0185	8	0		SD		0	0	0		SD		9.50438	8	0		SD		8	6	0
