# Supplementary material for: Mesoderm-derived PDGFRA+ cells regulate the emergence of hematopoietic stem cells in the dorsal aorta
Source: Nat Cell Biol. 2022 Jul 28;24(8):1211–25. doi: 10.1038/s41556-022-00955-3 (PMC9359911; doi:10.1038/s41556-022-00955-3)
Supplement: Source Data Extended Data Fig. 2 — Numerical source data. [file 41556_2022_955_MOESM16_ESM.xlsx]

## Sheet: Extended Data Figure 1B(ii)
	Embryonic Days (E)
Replicate	E9.5			E10.5			E11.5			E12.5			E13.5
	Micro colony	Small colony	Large colony	Micro colony	Small colony	Large colony	Micro colony	Small colony	Large colony	Micro colony	Small colony	Large colony	Micro colony	Small colony	Large colony
1	10	9	7	65	32	28	135	91	56	51	38	41	51	46	22
1	13	12	3	51	38	43	126	83	42	72	42	39	59	32	37
2	10	8	5	58	27	37	131	83	44	44	31	32	41	47	21
2	12	6	7	58	31	27	144	78	53	60	49	36	38	37	28
2	13	9	2	45	22	36	127	88	45	61	35	28	55	45	31
3	18	9	5	38	27	41	130	71	52	65	28	46	47	53	32
3	17	5	6	51	24	22	129	89	43	55	47	29	35	38	29
3	13	8	7	52	37	25	121	94	48	61	38	45	40	42	36
Mean	13.25	8.25	5.25	52.25	29.75	32.375	130.375	84.625	47.875	58.625	38.5	37	45.75	42.5	29.5
SD	2.91548	2.12132	1.90863	8.34523	5.80025	7.85471	6.84392	7.50119	5.22186	8.60129	7.30949	6.9282	8.63134	6.65475	5.83095

## Sheet: Extended Data Figure 2A
Bulk Culture	PDGFRA+/Nestin-GFP-/CD31-									Bulk Culture	PDGFRA+/Nestin-GFP+/CD31-
	Replicates (Area +ve)										Replicates (Area +ve)
Differentiation Marker	1	2	3		Mean	SD				Differentiation Marker	1	2	3		Mean	SD
Fat (Oil Red O)	62	68	57		62.3333	5.50757				Fat (Oil Red O)	55	63	47		55	8
Bone (Alizarin Red S)	77	72	67		72	5				Bone (Alizarin Red S)	0	0	0		0	0
Cartilage (Alcian Blue)	93	90	97		93.3333	3.51188				Cartilage (Alcian Blue)	0	0	0		0	0
	PDGFRA+/Nestin-GFP-/CD31-										PDGFRA+/Nestin-GFP-/CD31-
	Replicates (# of +ve cells)										Replicates (# of +ve cells)
Differentiation Marker	1	2	3		Mean	SD				Differentiation Marker	1	2	3		Mean	SD
CD31	89	81	97		89	8				CD31	90	96	84		90	6
AcLDL	79	91	85		85	6				AcLDL	80	88	72		80	8
SRF	82	76	88		82	6				SRF	80	77	83		80	3
SM-MHC	88	96	80		88	8				SM-MHC	78	69	87		78	9
a-Actinin	86	70	78		78	8				a-Actinin	0	0	0		0	0
Tuj1	82	73	91		82	9				Tuj1	0	0	0		0	0

## Sheet: Extended Data Figure 2B
Large Colonies	PDGFRA+/Nestin-GFP-/CD31-								Large Colonies	PDGFRA+/Nestin-GFP+/CD31-
	Replicates (Area +ve)									Replicates (Area +ve)
Differentiation Marker	1	2	3		Mean	SD			Differentiation Marker	1	2	3		Mean	SD
Fat (Oil Red O)	55	63	47		55	8			Fat (Oil Red O)	62	69	55		62	7
Bone (Alizarin Red S)	75	78	81		78	3			Bone (Alizarin Red S)	0	0	0		0	0
Cartilage (Alcian Blue)	95	89	83		89	6			Cartilage (Alcian Blue)	0	0	0		0	0
	PDGFRA+/Nestin-GFP-/CD31-									PDGFRA+/Nestin-GFP-/CD31-
	Replicates (# of +ve cells)									Replicates (# of +ve cells)
Differentiation Marker	1	2	3		Mean	SD			Differentiation Marker	1	2	3		Mean	SD
CD31	74	66	82		74	8			CD31	62	68	74		68	6
AcLDL	73	83	78		78	5			AcLDL	72	68	76		72	4
SRF	84	66	75		75	9			SRF	63	69	66		66	3
SM-MHC	71	68	74		71	3			SM-MHC	68	66	70		68	2
a-Actinin	53	73	63		63	10			a-Actinin	0	0	0	0	0	0
Tuj1	79	31	55		55	24			Tuj1	0	0	0	0	0	0
Small Colonies	PDGFRA+/Nestin-GFP-/CD31-								Small Colonies	PDGFRA+/Nestin-GFP+/CD31-
	Replicates (Area +ve)									Replicates (Area +ve)
Differentiation Marker	1	2	3		Mean	SD			Differentiation Marker	1	2	3		Mean	SD
Fat (Oil Red O)	43	49	37		43	6			Fat (Oil Red O)	47	38	29		38	9
Bone (Alizarin Red S)	0	0	0		0	0			Bone (Alizarin Red S)	0	0	0		0	0
Cartilage (Alcian Blue)	0	0	0		0	0			Cartilage (Alcian Blue)	0	0	0		0	0
	PDGFRA+/Nestin-GFP-/CD31-									PDGFRA+/Nestin-GFP-/CD31-
	Replicates (# of +ve cells)									Replicates (# of +ve cells)
Differentiation Marker	1	2	3		Mean	SD			Differentiation Marker	1	2	3		Mean	SD
CD31	72	64	80		72	8			CD31	72	92	82		82	10
AcLDL	73	68	63		68	5			AcLDL	77	81	73		77	4
SRF	78	70	86		78	8			SRF	68	75	61		68	7
SM-MHC	82	91	73		82	9			SM-MHC	70	88	79		79	9
a-Actinin	30	42	36		36	6			a-Actinin	0	0	0		0	0		17	9
Tuj1	17	26	8		17	9			Tuj1	0	0	0		0	0
Micro Colonies	PDGFRA+/Nestin-GFP-/CD31-								Micro Colonies	PDGFRA+/Nestin-GFP+/CD31-
	Replicates (Area +ve)									Replicates (Area +ve)
Differentiation Marker	1	2	3		Mean	SD			Differentiation Marker	1	2	3		Mean	SD
Fat (Oil Red O)	0	0	0		0	0			Fat (Oil Red O)	0	0	0		0	0
Bone (Alizarin Red S)	0	0	0		0	0			Bone (Alizarin Red S)	0	0	0		0	0
Cartilage (Alcian Blue)	0	0	0		0	0			Cartilage (Alcian Blue)	0	0	0		0	0
	PDGFRA+/Nestin-GFP-/CD31-									PDGFRA+/Nestin-GFP-/CD31-
	Replicates (# of +ve cells)									Replicates (# of +ve cells)
Differentiation Marker	1	2	3		Mean	SD			Differentiation Marker	1	2	3		Mean	SD
CD31	52	62	42		52	10			CD31	64	50	78		64	14
AcLDL	59	47	35		47	12			AcLDL	67	54	41		54	13
SRF	49	29	39		39	10			SRF	31	46	16		31	15
SM-MHC	43	34	52		43	9			SM-MHC	66	30	48		48	18
a-Actinin	0	0	0		0	0			a-Actinin	0	0	0		0	0
Tuj1	0	0	0		0	0			Tuj1	0	0	0		0	0

## Sheet: Extended Data Figure 2D
	Pdgfra+/Nestin-GFP-/CD31-/Pdgfrb-											Pdgfra+/Nestin-GFP+/CD31-/Pdgfrb+
Days	Rep1	Rep2	Rep3	Rep1-Aggregate	Rep2-Aggregate	Rep3-Aggregate	Rep1-log10	Rep2-log10	Rep3-log10		Days	Rep1	Rep2	Rep3	Rep1-Aggregate	Rep2-Aggregate	Rep3-Aggregate	Rep1-log10	Rep2-log10	Rep3-log10
0	5000	5000	5000	5000	5000	5000	3.69897	3.69897	3.69897		0	5000	5000	5000	5000	5000	5000	3.69897	3.69897	3.69897
12	221000	190000	210000	221000	190000	210000	5.34439	5.27875	5.32222		12	16000	22000	32000	16000	22000	32000	4.20412	4.34242	4.50515
24	252000	240000	258000	2784600	2280000	2709000	6.44476	6.35793	6.43281		24	248000	42000	55000	198400	46200	88000	5.29754	4.66464	4.94448
36	241000	180000	273000	3.35544e+07	20520000	36977850	7.52575	7.31218	7.56794		36	62000	174000	122000	615040	401940	536800	5.7889	5.60416	5.72981
48	223000	192000	308000	3.74132e+08	196992000	569458890	8.57302	8.29445	8.75546		48	40000	72000	28000	1230080	1446984	751520	6.08993	6.16046	5.87594
60	162000	172000	153000	3.03047e+09	1694131200	4.35636e+09	9.48151	9.22895	9.63912		60	34000	46000	126000	2091136	3.32806e+06	4734576	6.32038	6.52219	6.67528
72	262000	245000	260000	3.96991e+10	20753107200	5.66327e+10	10.5988	10.3171	10.7531		72	22000	18000	34000	2.30025e+06	2.99526e+06	8.04878e+06	6.36177	6.47643	6.90573
80	152000	137000	128000	3.01713e+11	142158784320	3.62449e+11	11.4796	11.1528	11.5592		80
88	262000	256000	231000	3.95245e+12	1819632439296	4.18629e+12	12.5969	12.26	12.6218		88
96	268000	194000	160000	5.29628e+13	1.76504e+13	3.34903e+13	13.724	13.2468	13.5249		96
104	352000	324000	308000	9.32145e+14	2.85937e+14	5.15751e+14	14.9695	14.4563	14.7124		104
112	326000	398000	372000	1.5194e+16	5690147126068371	9592963122883544	16.1817	15.7551	15.982		112
120	486000	548000	463000	3.69213e+17	1.5591e+17	2.22077e+17	17.5673	17.1929	17.3465		120
128	264000	294000	358000	4.87361e+18	2.29188e+18	3.97518e+18	18.6879	18.3602	18.5994		128
136	271000	274000	282000	6.60375e+19	3.13987e+19	5.605e+19	19.8198	19.4969	19.7486		136
144	216000	190000	138000	7.13205e+20	2.98288e+20	3.86745e+20	20.8532	20.4746	20.5874		144
152	271000	216000	234000	9.66393e+21	3.22151e+21	4.52492e+21	21.9852	21.5081	21.6556		152
	Pdgfra+/Nestin-GFP-/CD31-/Pdgfrb+											Pdgfra+/Nestin-GFP+/CD31-/Pdgfrb+
Days	Rep1	Rep2	Rep3	Rep1-Aggregate	Rep2-Aggregate	Rep3-Aggregate	Rep1-log10	Rep2-log10	Rep3-log10		Days	Rep1	Rep2	Rep3	Rep1-Aggregate	Rep2-Aggregate	Rep3-Aggregate	Rep1-log10	Rep2-log10	Rep3-log10
0	5000	5000	5000	5000	5000	5000	3.69897	3.69897	3.69897		0	5000	5000	5000	5000	5000	5000	3.69897	3.69897	3.69897
12	34000	14000	15000	34000	14000	15000	4.53148	4.14613	4.17609		12	6400	5000	11000	6400	5000	11000	3.80618	3.69897	4.04139
24	22000	12000	11000	74800	16800	16500	4.8739	4.22531	4.21748		24
36											36
48											48
60											60
72											72
80											80
88											88
96											96
104											104
112											112
120											120
128											128
136											136
144											144
152											152
