# Supplementary material for: Mesoderm-derived PDGFRA+ cells regulate the emergence of hematopoietic stem cells in the dorsal aorta
Source: Nat Cell Biol. 2022 Jul 28;24(8):1211–25. doi: 10.1038/s41556-022-00955-3 (PMC9359911; doi:10.1038/s41556-022-00955-3)
Supplement: Source Data Extended Data Fig. 3 — Numerical source data. [file 41556_2022_955_MOESM17_ESM.xlsx]

## Sheet: Extended Data Figure 3C (ii)
Replicate	Pdgfra-GFP+			PDGFRA-Protein
	Micro colony	Small colony	Large colony	Micro colony	Small colony	Large colony
1	103	78	52	105	73	58
2	114	68	58	96	65	50
3	92	58	46	87	79	40
Mean	103	68	52	96	72.3333	49.3333
SD	11	10	6	9	7.02377	9.0185

## Sheet: Extended Data Figure 3C (iii)
	Pdgfra-GFP											Pdgfra-Protein
Days	Rep1	Rep2	Rep3	Rep1-Aggregate	Rep2-Aggregate	Rep3-Aggregate	Rep1-log10	Rep2-log10	Rep3-log10		Days	Rep1	Rep2	Rep3	Rep1-Aggregate	Rep2-Aggregate	Rep3-Aggregate	Rep1-log10	Rep2-log10	Rep3-log10
0	5000	5000	5000	5000	5000	5000	3.69897	3.69897	3.69897		0	5000	5000	5000	5000	5000	5000	3.69897	3.69897	3.69897
12	242000	290000	396000	242000	290000	396000	5.38382	5.4624	5.5977		12	112000	212000	218000	112000	212000	218000	5.04922	5.32634	5.33846
24	190000	202000	142000	2299000	2929000	2811600	6.36154	6.46672	6.44895		24	98000	154000	176000	548800	1632400	1918400	5.73941	6.21283	6.28294
36	402000	192000	432000	46209900	2.81184e+07	6.07306e+07	7.66474	7.44899	7.78341		36	322000	284000	692000	8835680	23180080	66376640	6.94624	7.36511	7.82202
48	220000	210000	296000	508308900	2.95243e+08	8.98812e+08	8.70613	8.47018	8.95367		48	312000	132000	122000	137836608	152988528	404897504	8.13936	8.18466	8.60735
60	160000	168000	162000	4066471200	2.48004e+09	7.28038e+09	9.60922	9.39446	9.86215		60	238000	102000	128000	1.64026e+09	7.80241e+08	2.59134e+09	9.21491	8.89223	9.41353
72	422000	456000	432000	85802542320	5.6545e+10	1.57256e+11	10.9335	10.7524	11.1966		72	410000	148000	242000	3.36252e+10	5.77379e+09	3.13553e+10	10.5267	9.76146	10.4963
80	432000	482000	122000	1.85333e+12	1.36273e+12	9.59263e+11	12.268	12.1344	11.9819		80	126000	224000	87000	2.11839e+11	6.46664e+10	1.36395e+11	11.326	10.8107	11.1348
88	268000	264000	198000	2.48347e+13	1.79881e+13	9.4967e+12	13.3951	13.255	12.9776		88	260000	142000	202000	2.75391e+12	4.59132e+11	1.37759e+12	12.4399	11.6619	12.1391
96	212000	182000	146000	2.63248e+14	1.63692e+14	6.93259e+13	14.4204	14.214	13.8409		96	328000	196000	346000	4.51641e+13	4.49949e+12	2.38324e+13	13.6548	12.6532	13.3772
104	186000	132000	138000	2448203528164357	1.08036e+15	4.78349e+14	15.3888	15.0336	14.6797		104	188000	142000	224000	4.24542e+14	3.19464e+13	2.66923e+14	14.6279	13.5044	14.4264
112	192000	186000	192000	2.35028e+16	1.00474e+16	4592149144776786	16.3711	16.0021	15.662		112	166000	210000	223000	3523701370162576	335436916159391	2976185988681213	15.547	14.5256	15.4737
120	112000	138000	144000	1.31615e+17	6.9327e+16	3.30635e+16	17.1193	16.8409	16.5193		120	212000	228000	242000	3.73512e+16	3823980844217057	3.60119e+16	16.5723	15.5825	16.5564
128	286000	188000	612000	1.8821e+18	6.51674e+17	1.01174e+18	18.2746	17.814	18.0051		128	562000	542000	450000	1.04957e+18	1.0363e+17	8.10267e+17	18.021	17.0155	17.9086
136	312000	334000	196000	2.93608e+19	1.0883e+19	9.91507e+18	19.4678	19.0367	18.9963		136	340000	322000	122000	1.78427e+19	1.66844e+18	4.94263e+18	19.2515	18.2223	18.694
144	218000	160000	142000	3.20032e+20	8.70636e+19	7.0397e+19	20.5052	19.9398	19.8476		144	398000	322000	132000	3.55069e+20	2.68619e+19	3.26213e+19	20.5503	19.4291	19.5135
152	162000	646000	190000	2.59226e+21	2.81215e+21	6.68772e+20	21.4137	21.449	20.8253		152	126000	724000	212000	2.23694e+21	9.72401e+20	3.45786e+20	21.3497	20.9878	20.5388

## Sheet: Extended Data Figure 2K (iii)
	Percentage (%) of + cells
Replicate	Wt;iDTR+/tg					PdgfraCreER; iDTR+/tg
	CD31	CD45	Scal	PDGFRB	PDGFRA	CD31	CD45	Scal	PDGFRB	PDGFRA
1	13.2	6.2	25	28	33.4	6	2.2	8	6.2	10.3
2	9.6	8.1	19.2	32	37	8.6	1	6	9	6.2
3	11.1	4.3	31.3	25	29.1	4	1.1	4	2.1	14.3
Mean	11.3	6.2	25.1667	28.3333	33.1667	6.2	1.43333	6	5.76667	10.2667
SD	1.80831	1.9	6.05172	3.51188	3.95517	2.30651	0.665833	2	3.47035	4.0501

## Sheet: Extended Data Figure 2K (iv)
	CFU-E			CFU-GM			BFU-E			MIX				CFU-E		CFU-GM		BFU-E		MIX
Replicates	1	2	3	1	2	3	1	2	3	1	2	3		Mean	SD	Mean	SD	Mean	SD	Mean	SD
Wt;iDTR+/tg	0	0	0	81	90	72	13	5	8	20	26	14		0	0	81	9	8.66667	4.04145	20	6
PdgfraCreER; iDTR+/tg	0	0	0	17	13	9	8	2	5	14	11	7		0	0	13	4	5	3	10.6667	3.51188

## Sheet: Extended Data Figure 2K (v)
Replicate	Wt;iDTR+/tg			PdgfraCreER; iDTR+/tg
	Micro colony	Small colony	Large colony	Micro colony	Small colony	Large colony
1	107	61	45	75	54	9
2	101	71	52	65	36	5
3	114	79	37	55	45	14
Mean	107.333	70.3333	44.6667	65	45	9.33333
SD	6.50641	9.0185	7.50555	10	9	4.50925

## Sheet: Extended Data Figure 2L (ii)
	E10.5										E11.5
Replicate	Pdgfra+/-				Pdgfra-/-					Replicate	Pdgfra+/-				Pdgfra-/-
	CFU-GMM	CFU-GM	BFU-E	Mix	CFU-GMM	CFU-GM	BFU-E	Mix			CFU-GMM	CFU-GM	BFU-E	Mix	CFU-GMM	CFU-GM	BFU-E	Mix
1	148	615	155	30	55	65	11	0		1	185	701	160	22	50	139	31	0
2	176	550	197	37	48	77	16	0		2	160	752	125	29	40	104	41	0
3	120	485	113	23	61	53	6	0		3	136	648	196	13	61	68	20	0
Mean	148	550	155	30	54.6667	65	11	0		Mean	160.333	700.333	160.333	21.3333	50.3333	103.667	30.6667	0
SD	28	65	42	7	6.50641	12	5	0		SD	24.5017	52.0032	35.5012	8.02081	10.504	35.5012	10.504	0

## Sheet: Extended Data Figure 2L (iii)
	Recipients
	R1	R2	R3	R4	R5			Mean	SD
Pdgfra +/- (E10.5)	45	43	32	58	40			43.6	9.44987
Pdgfra -/- (E10.5)	0	0	0	0	0			0	0
Pdgfra +/- (E11.5)	58	61	69	43	61			58.4	9.5289
Pdgfra -/- (E11.5)	0	0	0	0	0			0	0
