# Supplementary material for: Mesoderm-derived PDGFRA+ cells regulate the emergence of hematopoietic stem cells in the dorsal aorta
Source: Nat Cell Biol. 2022 Jul 28;24(8):1211–25. doi: 10.1038/s41556-022-00955-3 (PMC9359911; doi:10.1038/s41556-022-00955-3)
Supplement: Source Data Extended Data Fig. 4 — Numerical source data. [file 41556_2022_955_MOESM18_ESM.xlsx]

## Sheet: Extended Data Figure 4A (iii)
	Percentage (%) of + cells
Replicate	Wt;iDTR+/tg					PdgfraCreER; iDTR+/tg
	CD31	CD45	Scal	PDGFRB	PDGFRA	CD31	CD45	Scal	PDGFRB	PDGFRA
1	13.2	6.2	25	28	33.4	6	2.2	8	6.2	10.3
2	9.6	8.1	19.2	32	37	8.6	1	6	9	6.2
3	11.1	4.3	31.3	25	29.1	4	1.1	4	2.1	14.3
Mean	11.3	6.2	25.1667	28.3333	33.1667	6.2	1.43333	6	5.76667	10.2667
SD	1.80831	1.9	6.05172	3.51188	3.95517	2.30651	0.665833	2	3.47035	4.0501

## Sheet: Extended Data Figure 4A (iv)
	CFU-E			CFU-GM			BFU-E			MIX				CFU-E		CFU-GM		BFU-E		MIX
Replicates	1	2	3	1	2	3	1	2	3	1	2	3		Mean	SD	Mean	SD	Mean	SD	Mean	SD
Wt;iDTR+/tg	0	0	0	81	90	72	13	5	8	20	26	14		0	0	81	9	8.66667	4.04145	20	6
PdgfraCreER; iDTR+/tg	0	0	0	17	13	9	8	2	5	14	11	7		0	0	13	4	5	3	10.6667	3.51188

## Sheet: Extended Data Figure 4A (v)
Replicate	Wt;iDTR+/tg			PdgfraCreER; iDTR+/tg
	Micro colony	Small colony	Large colony	Micro colony	Small colony	Large colony
1	107	61	45	75	54	9
2	101	71	52	65	36	5
3	114	79	37	55	45	14
Mean	107.333	70.3333	44.6667	65	45	9.33333
SD	6.50641	9.0185	7.50555	10	9	4.50925

## Sheet: Extended Data Figure 4B (ii)
	E10.5										E11.5
Replicate	Pdgfra+/-				Pdgfra-/-					Replicate	Pdgfra+/-				Pdgfra-/-
	CFU-GMM	CFU-GM	BFU-E	Mix	CFU-GMM	CFU-GM	BFU-E	Mix			CFU-GMM	CFU-GM	BFU-E	Mix	CFU-GMM	CFU-GM	BFU-E	Mix
1	148	615	155	30	55	65	11	0		1	185	701	160	22	50	139	31	0
2	176	550	197	37	48	77	16	0		2	160	752	125	29	40	104	41	0
3	120	485	113	23	61	53	6	0		3	136	648	196	13	61	68	20	0
Mean	148	550	155	30	54.6667	65	11	0		Mean	160.333	700.333	160.333	21.3333	50.3333	103.667	30.6667	0
SD	28	65	42	7	6.50641	12	5	0		SD	24.5017	52.0032	35.5012	8.02081	10.504	35.5012	10.504	0

## Sheet: Extended Data Figure 4B (iii)
	Recipients
	R1	R2	R3	R4	R5			Mean	SD
Pdgfra +/- (E10.5)	45	43	32	58	40			43.6	9.44987
Pdgfra -/- (E10.5)	0	0	0	0	0			0	0
Pdgfra +/- (E11.5)	58	61	69	43	61			58.4	9.5289
Pdgfra -/- (E11.5)	0	0	0	0	0			0	0
