# Supplementary material for: Mesoderm-derived PDGFRA+ cells regulate the emergence of hematopoietic stem cells in the dorsal aorta
Source: Nat Cell Biol. 2022 Jul 28;24(8):1211–25. doi: 10.1038/s41556-022-00955-3 (PMC9359911; doi:10.1038/s41556-022-00955-3)
Supplement: Source Data Extended Data Fig. 5 — Numerical source data. [file 41556_2022_955_MOESM19_ESM.xlsx]

## Sheet: Extended Data Figure 5C
Replicate	PDGFRA+/Mesp1-eYFP-/CD31-			PDGFRA+/Mesp1-eYFP+/CD31-			PDGFRA-/Mesp1-eYFP+/CD31-			PDGFRA-/Mesp1-eYFP-/CD31-
	Micro colony	Small colony	Large colony	Micro colony	Small colony	Large colony	Micro colony	Small colony	Large colony	Micro colony	Small colony	Large colony
1	26	43	3	62	37	25	10	6	0	0	0	0
2	22	30	2	66	41	20	7	9	0	0	0	0
3	31	18	7	58	33	29	13	12	0	0	0	0
Mean	26.3333	30.3333	4	62	37	24.6667	10	9	0	0	0	0
SD	4.50925	12.5033	2.64575	4	4	4.50925	3	3	0	0	0	0

## Sheet: Extended Data Figure 5E
Replicate	PDGFRA+/Wnt1-eYFP-/CD31-			PDGFRA+/Wnt1-eYFP+/CD31-			PDGFRA-/Wnt1-eYFP+/CD31-			PDGFRA-/Wnt1-eYFP-/CD31-
	Micro colony	Small colony	Large colony	Micro colony	Small colony	Large colony	Micro colony	Small colony	Large colony	Micro colony	Small colony	Large colony
1	55	38	25	9	23	3	15	3	0	0	0	0
2	62	32	15	6	28	2	12	5	0	0	0	0
3	48	26	20	3	19	4	18	4	0	0	0	0
Mean	55	32	20	6	23.3333	3	15	4	0	0	0	0
SD	7	6	5	3	4.50925	1	3	1	0	0	0	0

## Sheet: Extended Data Figure 5F (iii)
Replicate	PDGFRA+/Sox1-eYFP-/CD31-			PDGFRA+/Sox1-eYFP+/CD31-			PDGFRA-/Sox1-eYFP+/CD31-			PDGFRA-/Sox1-eYFP-/CD31-
	Micro colony	Small colony	Large colony	Micro colony	Small colony	Large colony	Micro colony	Small colony	Large colony	Micro colony	Small colony	Large colony
1	114	97	72	16	4	1	0	0	0	10	15	0
2	123	102	77	15	5	2	0	0	0	13	19	0
3	104	93	68	16	3	1	0	0	0	6	11	0
Mean	113.667	97.3333	72.3333	15.6667	4	1.33333	0	0	0	9.66667	15	0
SD	9.50438	4.50925	4.50925	0.57735	1	0.57735	0	0	0	3.51188	4	0

## Sheet: Extended Data Figure 5G
Bulk Culture	Mesp1der PSC									Bulk Culture	non-Mesp1der PSC
	Replicates (Area +ve)										Replicates (Area +ve)
Differentiation Marker	1	2	3		Mean	SD				Differentiation Marker	1	2	3		Mean	SD
Fat (Oil Red O)	60	65	55		60	5				Fat (Oil Red O)	70	60	80		70	10
Bone (Alizarin Red S)	55	62	48		55	7				Bone (Alizarin Red S)	0	0	0	0	0	0
Cartilage (Alcian Blue)	68	57	63		62.6667	5.50757				Cartilage (Alcian Blue)	0	0	0	0	0	0
	Mesp1der PSC										non-Mesp1der PSC
	Replicates (# of +ve cells)										Replicates (# of +ve cells)
Differentiation Marker	1	2	3		Mean	SD				Differentiation Marker	1	2	3		Mean	SD
CD31	68	58	78		68	10				CD31	0	0	0	0	0	0
AcLDL	49	55	61		55	6				AcLDL	0	0	0	0	0	0
SRF	55	62	48		55	7				SRF	0	0	0	0	0	0
SM-MHC	62	53	71		62	9				SM-MHC	0	0	0	0	0	0
Tuj1	0	0	0		0	0				Tuj1	34	50	48		44	8.7178
