# Supplementary material for: Mesoderm-derived PDGFRA+ cells regulate the emergence of hematopoietic stem cells in the dorsal aorta
Source: Nat Cell Biol. 2022 Jul 28;24(8):1211–25. doi: 10.1038/s41556-022-00955-3 (PMC9359911; doi:10.1038/s41556-022-00955-3)
Supplement: Source Data Extended Data Fig. 7 — Numerical source data. [file 41556_2022_955_MOESM20_ESM.xlsx]

## Sheet: Extended Data Figure 7B (i)
Co-aggregate transplanted	E11.5 whole AGM (chimerism %)							E11.5PSCs + E11.5 Ecs (chimerism %)							E11.5 PSCs + E13.5ECs (chimerism %)							E11.5PSCs + HECs (chimerism %)
Dilition factor	R1	R2	R3	R4	R5	Average	SD	R1	R2	R3	R4	R5	Average	SD	R1	R2	R3	R4	R5	Average	SD	R1	R2	R3	R4	R5	Average	SD
0.25	14	12	9	13	21	13.8	3.96989	8	7	3	2	8	5.6	2.88097	2	3	4	0	3	2.4	1.35647	2	2	4	7	2	3.4	2.19089
0.5	43	30	21	38	44	35.2	8.65794	23	21	12	14	10	16	5.70088	8	10	9	5	4	7.2	2.31517	12	9	7	7	6	8.2	2.38747
1.75
1	62	71	54	67	71	65	6.41872	40	35	31	28	24	31.6	6.1887	20	17	14	11	13	15	3.16228	17	14	13.5	9	10	12.7	3.23265
1.25
1.5	82	85	72	83	85	81.4	4.84149	55	42	51	37	35	44	8.7178	26	31	28	24	20	25.8	3.70945	23	21	18	14	17	18.6	3.50714
1.75
2

## Sheet: Extended Data Figure 7B (ii)
	Recipients
Treatment	R1	R2	R3	R4	R5
E11.5 AGM only	50.6	60.3	52	54.7	50.1
E11.5 PSC+E11.5 Endothelium	36.5	27	38.4	27.3	22.7
E11.5 PSC+ E13.5 Endothelium	19.5	21.4	18.2	18.4	14.4
E11.5 PSC+ Heart endothelium	15.3	14.2	11.4	5.6	11.5

## Sheet: Extended Data Figure 7B (iii)
		GFP+ Cells
Treatment	Recipient (#)	Gr1+ (%)	Mac1+ (%)	B220 (%)	CD3+/CD4+ (%)	CD3+/CD8+ (%)
E11.5 PSC +E13.5 Endothelium	R1	15	16	48	35	37
	R2	18	21	52	27	25
	R3	21	23	44	31	28
	R4	19	17	62	23	18
	R5	18	20	51	18	21
E11.5 PSC +Adult Heart Endothelium	R1	8	10	43	15	12
	R2	11	13	37	11	8
	R3	12	9	25	9	8
	R4	15	16	37	16	8
	R5	11	13	41	11	13
	R6	7	9	29	13	11
