# Supplementary material for: Mesoderm-derived PDGFRA+ cells regulate the emergence of hematopoietic stem cells in the dorsal aorta
Source: Nat Cell Biol. 2022 Jul 28;24(8):1211–25. doi: 10.1038/s41556-022-00955-3 (PMC9359911; doi:10.1038/s41556-022-00955-3)
Supplement: Source Data Extended Data Fig. 8 — Numerical source data. [file 41556_2022_955_MOESM21_ESM.xlsx]

## Sheet: Extended Data Figure 8D (ii)
Replicate	Whole AGM			AoD			AoV
	Micro colony	Small colony	Large colony	Micro colony	Small colony	Large colony	Micro colony	Small colony	Large colony
1	85	51	34	41	19	0	34	34	26
2	60	36	49	32	15	0	46	25	39
3	72	32	25	49	26	0	35	18	19
Mean	72.3333	39.6667	36	40.6667	20	0	38.3333	25.6667	28
SD	12.5033	10.0167	12.1244	8.5049	5.56776	0	6.65833	8.02081	10.1489

## Sheet: Extended Data Figure 8D (iii)
	Whole AGM
Days	Rep1	Rep2	Rep3	Rep1-Aggregate	Rep2-Aggregate	Rep3-Aggregate	Rep1-log10	Rep2-log10	Rep3-log10
0	6000	6000	6000	6000	6000	6000	3.77815	3.77815	3.77815
12	300000	263000	281000	300000	263000	281000	5.47712	5.41996	5.44871
24	310000	328000	298000	4650000	4313200	4186900	6.66745	6.6348	6.62189
36	292000	321000	325000	67890000	69226860	68037125	7.83181	7.84027	7.83275
48	254000	237000	221000	862203000	820338291	7.5181e+08	8.93561	8.91399	8.87611
60	211000	254000	192000	9096241650	1.04183e+10	7.21738e+09	9.95886	10.0178	9.85838
72	142000	110000	92000	64583315715	5.73006e+10	3.31999e+10	10.8101	10.7582	10.5211
80	231000	198000	152000	7.45937e+11	5.67276e+11	2.5232e+11	11.8727	11.7538	11.402
88	147000	112000	172000	5.48264e+12	3.17675e+12	2.16995e+12	12.739	12.502	12.3364
96	261000	168000	214000	7.15484e+13	2.66847e+13	2.32184e+13	13.8546	13.4263	13.3658
104	433000	421000	491000	1549023739809021	561712388004650	5.70013e+14	15.1901	14.7495	14.7559
112	248000	358000	347000	1.92079e+16	1.00547e+16	9889722214405502	16.2835	16.0024	15.9952
120	261000	312000	374000	2.50663e+17	1.56853e+17	1.84938e+17	17.3991	17.1955	17.267
	AoD
Days	Rep1	Rep2	Rep3	Rep1-Aggregate	Rep2-Aggregate	Rep3-Aggregate	Rep1-log10	Rep2-log10	Rep3-log10
0	6000	6000	6000	6000	6000	6000	3.77815	3.77815	3.77815
12	42000	18000	27000	42000	18000	27000	4.62325	4.25527	4.43136
24	61000	48000	63000	128100	43200	85050	5.10755	4.63548	4.92967
36	37000	32000	43000	236985	69120	182858	5.37472	4.8396	5.26211
48
60
72
80
88
96
104
112
120
	AoV
Days	Rep1	Rep2	Rep3	Rep1-Aggregate	Rep2-Aggregate	Rep3-Aggregate	Rep1-log10	Rep2-log10	Rep3-log10
0	6000	6000	6000	6000	6000	6000	3.77815	3.77815	3.77815
12	150000	148000	126000	150000	148000	126000	5.17609	5.17026	5.10037
24	235000	251000	210000	1762500	1857400	1323000	6.24613	6.26891	6.12156
36	194000	172000	284000	17096250	15973640	18786600	7.2329	7.2034	7.27385
48	204000	241000	219000	174381750	192482362	205713270	8.2415	8.28439	8.31326
60	241000	231000	193000	2.1013e+09	2.22317e+09	1.98513e+09	9.32249	9.34697	9.29779
72	162000	155000	153000	1.70205e+10	1.72296e+10	1.51863e+10	10.231	10.2363	10.1815
80	185000	134000	117000	1.5744e+11	1.15438e+11	8.88397e+10	11.1971	11.0623	10.9486
88	173000	141000	110000	1.36186e+12	8.13839e+11	4.88618e+11	12.1341	11.9105	11.689
96	142000	132000	132000	9.66917e+12	5.37134e+12	3.22488e+12	12.9854	12.7301	12.5085
104	157000	214000	221000	7.5903e+13	5.74733e+13	3.56349e+13	13.8803	13.7595	13.5519
112	231000	311000	343000	8.7668e+14	8.9371e+14	611138930398127	14.9428	14.9512	14.7861
120	293000	243000	311000	1.28434e+16	1.08586e+16	9503210367690874	16.1087	16.0358	15.9779

## Sheet: Extended Data Figure 8D (iv)
	CFU-GEMM			CFU-GM			BFU-E				CFU-GEMM		CFU-GM		BFU-E
Replicates	1	2	3	1	2	3	1	2	3		Mean	SD	Mean	SD	Mean	SD
E11.5 Endo only	0	0	0	0	0	0	0	0	0		0	0	0	0	0	0
Adult Endo (H) only	0	0	0	0	0	0	0	0	0		0	0	0	0	0	0
E11.5 endo+AoD	0	0	0	0	0	0	0	0	0		0	0	0	0	0	0
Adult (H) Endo+AoD	0	0	0	0	0	0	0	0	0		0	0	0	0	0	0
E11.5 endo+AoV	152	141	132	675	627	581	175	203	144		141.667	10.0167	627.667	47.0035	174	29.5127
Adult (H) Endo+Aov	49	59	38	475	511	546	111	81	140		48.6667	10.504	510.667	35.5012	110.667	29.5014

## Sheet: Extended Data Figure 8D (v)
	1ry Transplants (GFP+ (%))
	Mouse 1	Mouse 2	Mouse 3	Mouse 4	Mouse 5		Mean	SD
E11.5 Aortic Endothelium only	0	0	0	0	0		0	0
Adult Heart Endothelium only	0	0	0	0	0		0	0
E11.5 Aortic Endothelium + E11.5 AoD DsRed+ PSCs	0	0	0	0	0		0	0
Adult Heart Endothelium + E11.5 AoD DsRed+ PSCs	0	0	0	0	0		0	0
E11.5 Aortic Endothelium + E11.5 AoV DsRed+ PSCs	16	23	20	28	24		22.2	4.49444
Adult Heart Endothelium + E11.5 AoV DsRed+ PSCs	13	9	8	7	6		8.6	2.70185
