# Supplementary material for: Mesoderm-derived PDGFRA+ cells regulate the emergence of hematopoietic stem cells in the dorsal aorta
Source: Nat Cell Biol. 2022 Jul 28;24(8):1211–25. doi: 10.1038/s41556-022-00955-3 (PMC9359911; doi:10.1038/s41556-022-00955-3)
Supplement: Source Data Extended Data Fig. 9 — Numerical source data. [file 41556_2022_955_MOESM22_ESM.xlsx]

## Sheet: Extended Data Figure 9A (ii)
	CFU-GEMM			CFU-GM			BFU-E				CFU-GEMM		CFU-GM		BFU-E
Replicates	1	2	3	1	2	3	1	2	3		Mean	SD	Mean	SD	Mean	SD
Wnt11DsRed(E11.5)	0	0	0	0	0	0	0	0	0		0	0	0	0	0	0
E11.5EC Only	0	0	0	0	0	0	0	0	0		0	0	0	0	0	0
Wnt11+E11.5EC	24	37	10	53	72	34	15	9	21		23.6667	13.5031	53	19	15	6
E13.5EC Only	0	0	0	0	0	0	0	0	0		0	0	0	0	0	0
Wnt11DsRed(E13.5)	0	0	0	0	0	0	0	0	0		0	0	0	0	0	0
Wnt1+E13.5EC	0	0	0	0	0	0	0	0	0		0	0	0	0	0	0

## Sheet: Extended Data Figure 9A (iii)
	1ry Transplants
	Mouse 1	Mouse 2	Mouse 3	Mouse 4	Mouse 5
E11.5 Wnt1-PSC only	0	0	0	0	0
E11.5 Endo only	0	0	0	0	0
E11.5 Endo+E11.5 Wnt1-PSC	0	0	0	0	0
E13.5 Wnt1-PSC only	0	0	0	0	0
E13.5 Endo only	0	0	0	0	0
E13.5 Endo+E11.5 Wnt1-PSC	0	0	0	0	0
E11.5 Endo+E13.5 Wnt1-PSC	0	0	0	0	0
E13.5 Endo+E13.5 Wnt1-PSC	0	0	0	0	0

## Sheet: Extended Data Figure 9B
LOT No: 4702B	CFU-GEMM			CFU-GM			BFU-E				CFU-GEMM		CFU-GM		BFU-E
Replicates	1	2	3	1	2	3	1	2	3		Mean	SD	Mean	SD	Mean	SD
Whole E11.5AGM	192	220	164	675	739	804	249	192	220		192	28	739.333	64.5006	220.333	28.5015
Mesp1+E11.5	155	167	143	781	828	733	243	215	189		467.833	344.09	780.667	47.5009	215.667	27.0062
Mesp1+HE	70	85	55	592	508	551	128	166	90		249.444	228.942	550.333	42.004	128	38
LOT No: 6057C
Whole E11.5AGM	186	219	153	844	736	787	210	246	175		186	33	789	54.0278	210.333	35.5012
Mesp1+E11.5	172	190	156	801	866	736	277	245	212		172.667	17.0098	801	65	244.667	32.5013
Mesp1+HE	95	125	66	428	478	381	88	114	62		95.3333	29.5014	429	48.5077	88	26
