# Supplementary material for: Mesoderm-derived PDGFRA+ cells regulate the emergence of hematopoietic stem cells in the dorsal aorta
Source: Nat Cell Biol. 2022 Jul 28;24(8):1211–25. doi: 10.1038/s41556-022-00955-3 (PMC9359911; doi:10.1038/s41556-022-00955-3)
Supplement: Source Data Extended Data Fig. 10 — Numerical source data. [file 41556_2022_955_MOESM23_ESM.xlsx]

## Sheet: Extended Data Figure 10A (i)
E10.5 AGM																			1ry Transplants (% of Donor chimerism)
	CFU-GEMM			CFU-GM			BFU-E				CFU-GEMM		CFU-GM		BFU-E				E10.5 AGM					AoE + E10.5 PSC					HE + E10.5 PSC
Replicates	1	2	3	1	2	3	1	2	3		Mean	SD	Mean	SD	Mean	SD		WNT Inhibitior	Mouse 1	Mouse 2	Mouse 3	Mouse 4	Mouse 5	Mouse 1	Mouse 2	Mouse 3	Mouse 4	Mouse 5	Mouse 1	Mouse 2	Mouse 3	Mouse 4	Mouse 5
WIF-1 (0ng/ml)	178	190	166	765	803	727	225	199	171		178	12	765	38	198.333	27.0062		WIF-1 (0ng/ml)	57	62	60	55	50	27	35	26	33	38	26	22	24	28	31
WIF-1 (2.5ng/ml)	140	149	131	435	462	410	138	164	113		140	9	435.667	26.0064	138.333	25.5016		WIF-1 (2.5ng/ml)	45	48	39	41	37	20	18	22	21	24	15	18	13	14	19
WIF-1 (7.5ng/ml)	55	68	42	268	233	198	58	73	43		55	13	233	35	58	15		WIF-1 (7.5ng/ml)	18	20	13	17	10	8	7	8	5	6	5	7	4	3	6
AoE + E10.5 PSCs																			1ry Transplants (% of Donor chimerism)
	CFU-GEMM			CFU-GM			BFU-E				CFU-GEMM		CFU-GM		BFU-E				E11.5 AGM					AoE + E11.5 PSC					HE + E11.5 PSC
Replicates	1	2	3	1	2	3	1	2	3		Mean	SD	Mean	SD	Mean	SD			Mouse 1	Mouse 2	Mouse 3	Mouse 4	Mouse 5	Mouse 1	Mouse 2	Mouse 3	Mouse 4	Mouse 5	Mouse 1	Mouse 2	Mouse 3	Mouse 4	Mouse 5
WIF-1 (0ng/ml)	102	116	88	531	490	449	87	118	149		102	14	490	41	118	31		WIF-1 (0ng/ml)	63	68	48	52	62	28	34	27	25	31	22	18	26	16	20
WIF-1 (2.5ng/ml)	63	52	42	255	191	223	48	67	29		52.3333	10.504	223	32	48	19		WIF-1 (2.5ng/ml)	51	40	39	40	43	15	16	13	18	12	14	11	13	9	12
WIF-1 (7.5ng/ml)	21	36	6	125	95	155	15	21	9		21	15	125	30	15	6		WIF-1 (7.5ng/ml)	25	17	15	19	12	9	7	2	5	3	7	4	7	3	6
HE + E10.5 PSCs
	CFU-GEMM			CFU-GM			BFU-E				CFU-GEMM		CFU-GM		BFU-E				1ry Transplants (% of Donor chimerism)
Replicates	1	2	3	1	2	3	1	2	3		Mean	SD	Mean	SD	Mean	SD			E10.5 AGM					AoE + E10.5 PSC					HE + E10.5 PSC
WIF-1 (0ng/ml)	88	109	67	451	498	402	74	118	96		88	21	450.333	48.0035	96	22			Mouse 1	Mouse 2	Mouse 3	Mouse 4	Mouse 5	Mouse 1	Mouse 2	Mouse 3	Mouse 4	Mouse 5	Mouse 1	Mouse 2	Mouse 3	Mouse 4	Mouse 5
WIF-1 (2.5ng/ml)	30	39	46	204	225	183	28	43	58		38.3333	8.02081	204	21	43	15		Draxin (0ng/ml)	57	62	60	55	50	27	35	26	33	38	26	22	24	28	31
WIF-1 (7.5ng/ml)	16	22	11	125	98	71	22	14	6		16.3333	5.50757	98	27	14	8		Draxin (2ng/ml)	39	42	45	33	40	15	22	19	24	15	18	16	19	11	14
																		Draxin (6ng/ml)	23	17	17	11	15	9	8	10	7	5	8	5	3	5	3
E10.5 AGM
	CFU-GEMM			CFU-GM			BFU-E				CFU-GEMM		CFU-GM		BFU-E				1ry Transplants (% of Donor chimerism)
Replicates	1	2	3	1	2	3	1	2	3		Mean	SD	Mean	SD	Mean	SD			E11.5 AGM					AoE + E11.5 PSC					HE + E11.5 PSC
Draxin (0ng/ml)	178	190	166	765	803	727	225	199	171		178	12	765	38	198.333	27.0062			Mouse 1	Mouse 2	Mouse 3	Mouse 4	Mouse 5	Mouse 1	Mouse 2	Mouse 3	Mouse 4	Mouse 5	Mouse 1	Mouse 2	Mouse 3	Mouse 4	Mouse 5
Draxin (2ng/ml)	168	157	147	415	447	383	156	125	94		157.333	10.504	415	32	125	31		Draxin (0ng/ml)	63	68	48	52	62	28	34	27	25	31	22	18	26	16	20
Draxin (6ng/ml)	64	77	51	210	239	182	42	57	26		64	13	210.333	28.5015	41.6667	15.5027		Draxin (2ng/ml)	45	38	42	40	33	20	16	17	11	14	9	3	4	6	3
																		Draxin (6ng/ml)	18	27	18	14	17	7	10	8	6	5	3	5	3	2	2
AoE + E10.5 PSCs
	CFU-GEMM			CFU-GM			BFU-E				CFU-GEMM		CFU-GM		BFU-E
Replicates	1	2	3	1	2	3	1	2	3		Mean	SD	Mean	SD	Mean	SD
Draxin (0ng/ml)	102	116	88	531	490	449	87	118	149		102	14	490	41	118	31
Draxin (2ng/ml)	57	69	45	228	263	193	43	58	28		57	12	228	35	43	15
Draxin (6ng/ml)	31	7	19	158	106	132	15	23	7		19	12	132	26	15	8
HE + E10.5 PSCs
	CFU-GEMM			CFU-GM			BFU-E				CFU-GEMM		CFU-GM		BFU-E
Replicates	1	2	3	1	2	3	1	2	3		Mean	SD	Mean	SD	Mean	SD
Draxin (0ng/ml)	88	109	67	451	498	402	74	118	96		88	21	450.333	48.0035	96	22
Draxin (2ng/ml)	32	45	20	213	161	188	53	66	40		32.3333	74.5829	187.333	26.0064	53	13
Draxin (6ng/ml)	33	25	17	88	110	66	33	24	15		25	34.1394	88	22	24	9
E11.5 AGM
	CFU-GEMM			CFU-GM			BFU-E				CFU-GEMM		CFU-GM		BFU-E
Replicates	1	2	3	1	2	3	1	2	3		Mean	SD	Mean	SD	Mean	SD
WIF-1 (0ng/ml)	186	219	154	788	735	841	175	210	245		186.333	32.5013	788	53	210	35
WIF-1 (2.5ng/ml)	153	111	132	441	395	317	126	155	97		132	132.696	384.333	62.6844	126	29
WIF-1 (7.5ng/ml)	29	42	55	303	255	207	64	19	43		42	109.942	255	48	42	22.5167
AoE + E11.5 PSCs
	CFU-GEMM			CFU-GM			BFU-E				CFU-GEMM		CFU-GM		BFU-E
Replicates	1	2	3	1	2	3	1	2	3		Mean	SD	Mean	SD	Mean	SD
WIF-1 (0ng/ml)	122	74	98	521	480	563	117	61	90		98	24	521.333	41.501	89.3333	28.006
WIF-1 (2.5ng/ml)	63	46	32	283	231	179	76	30	53		47	15.5242	231	52	53	23
WIF-1 (7.5ng/ml)	28	19	10	152	112	75	19	29	10		19	9	113	38.5097	19.3333	9.50438
HE + E11.5 PSCs
	CFU-GEMM			CFU-GM			BFU-E				CFU-GEMM		CFU-GM		BFU-E
Replicates	1	2	3	1	2	3	1	2	3		Mean	SD	Mean	SD	Mean	SD
WIF-1 (0ng/ml)	126	65	95	426	478	381	88	113	63		95.3333	30.5014	428.333	48.5421	88	25
WIF-1 (2.5ng/ml)	50	7	29	251	135	193	74	56	38		28.6667	21.5019	193	58	56	18
WIF-1 (7.5ng/ml)	17	28	7	88	120	56	28	21	15		42.2222	38.418	88	32	21.3333	6.50641
E11.5 AGM
	CFU-GEMM			CFU-GM			BFU-E				CFU-GEMM		CFU-GM		BFU-E
Replicates	1	2	3	1	2	3	1	2	3		Mean	SD	Mean	SD	Mean	SD
Draxin (0ng/ml)	186	219	154	788	735	841	175	210	245		186.333	32.5013	788	53	210	35
Draxin (2ng/ml)	126	152	178	401	439	363	101	165	133		152	26	401	38	133	32
Draxin (6ng/ml)	62	45	28	286	234	183	24	60	42		45	17	234.333	51.5008	42	18
AoE + E11.5 PSCs
	CFU-GEMM			CFU-GM			BFU-E				CFU-GEMM		CFU-GM		BFU-E
Replicates	1	2	3	1	2	3	1	2	3		Mean	SD	Mean	SD	Mean	SD
Draxin (0ng/ml)	122	74	98	521	480	563	117	61	90		98	24	521.333	41.501	89.3333	28.006
Draxin (2ng/ml)	55	81	31	249	287	211	43	62	24		55.6667	25.0067	249	38	43	19
Draxin (6ng/ml)	36	12	25	116	148	84	35	23	13		54.6667	49.3812	116	32	23.6667	11.0151
HE + E11.5 PSCs
	CFU-GEMM			CFU-GM			BFU-E				CFU-GEMM		CFU-GM		BFU-E
Replicates	1	2	3	1	2	3	1	2	3		Mean	SD	Mean	SD	Mean	SD
Draxin (0ng/ml)	126	65	95	426	478	381	88	113	63		95.3333	30.5014	428.333	48.5421	88	25
Draxin (2ng/ml)	31	48	14	224	142	183	66	45	24		31	17	183	41	45	21
Draxin (6ng/ml)	27	38	14	101	72	44	27	38	16		26.3333	12.0139	72.3333	28.5015	27	11

## Sheet: Extended Data Figure 10A  (ii)
E10.5 AGM																			1ry Transplants (% of Donor chimerism)
	CFU-GEMM			CFU-GM			BFU-E				CFU-GEMM		CFU-GM		BFU-E				E10.5 AGM					AoE + E10.5 PSC					HE + E10.5 PSC
Replicates	1	2	3	1	2	3	1	2	3		Mean	SD	Mean	SD	Mean	SD		Notch Inhibitior	Mouse 1	Mouse 2	Mouse 3	Mouse 4	Mouse 5	Mouse 1	Mouse 2	Mouse 3	Mouse 4	Mouse 5	Mouse 1	Mouse 2	Mouse 3	Mouse 4	Mouse 5
LY450139 (0nM)	178	190	166	765	803	727	225	199	171		178	12	765	38	198.333	27.0062		LY450139 (0nM)	57	62	60	55	50	27	35	26	33	38	26	22	24	28	31
LY450139 (15nM)	135	147	123	437	399	361	151	96	123		135	12	399	38	123.333	27.5015		LY450139 (15nM)	34	28	25	37	23	12	16	11	15	19	12	11	17	14	14
LY450139 (45nM)	43	25	34	201	223	178	47	31	15		34	9	200.667	22.5019	31	16		LY450139 (45nM)	19	11	15	15	14	5	7	7	4	3	6	5	5	3	3
AoE + E10.5 PSCs																			1ry Transplants (% of Donor chimerism)
	CFU-GEMM			CFU-GM			BFU-E				CFU-GEMM		CFU-GM		BFU-E				E11.5 AGM					AoE + E11.5 PSC					HE + E11.5 PSC
Replicates	1	2	3	1	2	3	1	2	3		Mean	SD	Mean	SD	Mean	SD			Mouse 1	Mouse 2	Mouse 3	Mouse 4	Mouse 5	Mouse 1	Mouse 2	Mouse 3	Mouse 4	Mouse 5	Mouse 1	Mouse 2	Mouse 3	Mouse 4	Mouse 5
LY450139 (0nM)	102	116	88	531	490	449	87	118	149		102	14	490	41	118	31		LY450139 (0nM)	63	68	48	52	62	28	34	27	25	31	22	18	26	16	20
LY450139 (15nM)	56	30	44	221	252	190	61	38	15		100.778	92.4673	221	31	38	23		LY450139 (15nM)	34	32	28	25	27	14	12	14	10	8	11	10	7	8	10
LY450139 (45nM)	24	19	11	105	83	127	25	11	19		47.1111	45.0457	105	22	18.3333	7.02377		LY450139 (45nM)	17	21	16	11	15	8	4	6	8	4	2	2	3	2	3
HE + E10.5 PSCs
	CFU-GEMM			CFU-GM			BFU-E				CFU-GEMM		CFU-GM		BFU-E				1ry Transplants (% of Donor chimerism)
Replicates	1	2	3	1	2	3	1	2	3		Mean	SD	Mean	SD	Mean	SD			E10.5 AGM					AoE + E10.5 PSC					HE + E10.5 PSC
LY450139 (0nM)	88	109	67	451	498	402	74	118	96		88	21	450.333	48.0035	96	22			Mouse 1	Mouse 2	Mouse 3	Mouse 4	Mouse 5	Mouse 1	Mouse 2	Mouse 3	Mouse 4	Mouse 5	Mouse 1	Mouse 2	Mouse 3	Mouse 4	Mouse 5
LY450139 (15nM)	41	60	23	220	194	166	50	32	14		41.3333	18.5023	193.333	27.0062	32	18		MK0752 (0nM)	57	62	60	55	50	27	35	26	33	38	26	22	24	28	31
LY450139 (45nM)	39	19	30	83	102	62	15	9	21		29.3333	10.0167	82.3333	20.0083	15	6		MK0752 (5nM)	38	48	33	41	31	16	19	13	11	11	15	17	12	9	10
																		MK0752 (15nM)	14	16	10	14	11	9	7	7	6	3	3	2	6	3	3
E10.5 AGM
	CFU-GEMM			CFU-GM			BFU-E				CFU-GEMM		CFU-GM		BFU-E				1ry Transplants (% of Donor chimerism)
Replicates	1	2	3	1	2	3	1	2	3		Mean	SD	Mean	SD	Mean	SD			E11.5 AGM					AoE + E11.5 PSC					HE + E11.5 PSC
MK0752 (0nM)	178	190	166	765	803	727	225	199	171		178	12	765	38	198.333	27.0062			Mouse 1	Mouse 2	Mouse 3	Mouse 4	Mouse 5	Mouse 1	Mouse 2	Mouse 3	Mouse 4	Mouse 5	Mouse 1	Mouse 2	Mouse 3	Mouse 4	Mouse 5
MK0752 (5nM)	141	169	113	424	340	382	110	135	85		141	28	382	42	110	25		MK0752 (0nM)	63	68	48	52	62	28	34	27	25	31	22	18	26	16	20
MK0752 (15nM)	55	42	29	190	157	221	72	55	37		42	13	189.333	32.0052	54.6667	17.5024		MK0752 (5nM)	28	30	33	31	24	16	16	18	10	12	9	8	9	11	8
																		MK0752 (15nM)	11	18	17	17	15	5	8	10	3	9	4	2	3	1	2
AoE + E10.5 PSCs
	CFU-GEMM			CFU-GM			BFU-E				CFU-GEMM		CFU-GM		BFU-E
Replicates	1	2	3	1	2	3	1	2	3		Mean	SD	Mean	SD	Mean	SD
MK0752 (0nM)	102	116	88	531	490	449	87	118	149		102	14	490	41	118	31
MK0752 (5nM)	77	56	35	230	172	201	64	20	43		56	21	201	29	42.3333	22.0076
MK0752 (15nM)	25	11	39	108	91	740	24	37	11		25	14	313	369.891	24	13
HE + E10.5 PSCs
	CFU-GEMM			CFU-GM			BFU-E				CFU-GEMM		CFU-GM		BFU-E
Replicates	1	2	3	1	2	3	1	2	3		Mean	SD	Mean	SD	Mean	SD
MK0752 (0nM)	88	109	67	451	498	402	74	118	96		88	21	450.333	48.0035	96	22
MK0752 (5nM)	28	38	48	171	192	150	66	28	47		38	10	171	21	47	19
MK0752 (15nM)	22	27	18	74	105	41	32	10	21		22.3333	4.50925	73.3333	32.0052	21	11
E11.5 AGM
	CFU-GEMM			CFU-GM			BFU-E				CFU-GEMM		CFU-GM		BFU-E
Replicates	1	2	3	1	2	3	1	2	3		Mean	SD	Mean	SD	Mean	SD
LY450139 (0nM)	186	219	154	788	735	841	175	210	245		186.333	32.5013	788	53	210	35
LY450139 (15nM)	145	110	180	577	429	281	133	174	92		145	35	429	148	133	41
LY450139 (45nM)	63	42	21	186	242	130	42	66	18		90	78.8812	186	56	42	24
AoE + E11.5 PSCs
	CFU-GEMM			CFU-GM			BFU-E				CFU-GEMM		CFU-GM		BFU-E
Replicates	1	2	3	1	2	3	1	2	3		Mean	SD	Mean	SD	Mean	SD
LY450139 (0nM)	122	74	98	521	480	563	117	61	90		98	24	521.333	41.501	89.3333	28.006
LY450139 (15nM)	73	33	54	245	287	203	48	75	21		53.3333	20.0083	245	42	48	27
LY450139 (45nM)	31	11	21	98	119	77	30	21	12		21	10	98	21	21	9
HE + E11.5 PSCs
	CFU-GEMM			CFU-GM			BFU-E				CFU-GEMM		CFU-GM		BFU-E
Replicates	1	2	3	1	2	3	1	2	3		Mean	SD	Mean	SD	Mean	SD
LY450139 (0nM)	126	65	95	426	478	381	88	113	63		95.3333	30.5014	428.333	48.5421	88	25
LY450139 (15nM)	31	47	15	225	173	121	42	29	16		31	16	173	52	29	13
LY450139 (45nM)	28	14	21	98	48	73	10	17	4		21	7	73	25	10.3333	6.50641
E11.5 AGM
	CFU-GEMM			CFU-GM			BFU-E				CFU-GEMM		CFU-GM		BFU-E
Replicates	1	2	3	1	2	3	1	2	3		Mean	SD	Mean	SD	Mean	SD
MK0752 (0nM)	186	219	154	788	735	841	175	210	245		186.333	32.5013	788	53	210	35
MK0752 (5nM)	127	101	153	460	264	361	121	152	90		127	26	361.667	98.0017	121	31
MK0752 (15nM)	42	29	16	150	108	66	59	45	31		29	13	108	42	45	14
AoE + E11.5 PSCs
	CFU-GEMM			CFU-GM			BFU-E				CFU-GEMM		CFU-GM		BFU-E
Replicates	1	2	3	1	2	3	1	2	3		Mean	SD	Mean	SD	Mean	SD
MK0752 (0nM)	122	74	98	521	480	563	117	61	90		98	24	521.333	41.501	89.3333	28.006
MK0752 (5nM)	57	42	27	253	193	222	61	82	40		42	15	222.667	30.0056	61	21
MK0752 (15nM)	31	54	93	74	56	93	44	18	31		59.3333	31.3422	74.3333	18.5023	31	13
HE + E11.5 PSCs
	CFU-GEMM			CFU-GM			BFU-E				CFU-GEMM		CFU-GM		BFU-E
Replicates	1	2	3	1	2	3	1	2	3		Mean	SD	Mean	SD	Mean	SD
MK0752 (0nM)	126	65	95	426	478	381	88	113	63		95.3333	30.5014	428.333	48.5421	88	25
MK0752 (5nM)	62	22	43	166	228	104	51	36	21		42.3333	20.0083	166	62	36	15
MK0752 (15nM)	17	28	6	81	99	63	17	12	7		17	11	81	18	12	5

## Sheet: Extended Data Figure 10A  (iii)
E10.5 AGM																			1ry Transplants (% of Donor chimerism)
	CFU-GEMM			CFU-GM			BFU-E				CFU-GEMM		CFU-GM		BFU-E				E10.5 AGM					AoE + E10.5 PSC					HE + E10.5 PSC
Replicates	1	2	3	1	2	3	1	2	3		Mean	SD	Mean	SD	Mean	SD		BMP Inhibitior	Mouse 1	Mouse 2	Mouse 3	Mouse 4	Mouse 5	Mouse 1	Mouse 2	Mouse 3	Mouse 4	Mouse 5	Mouse 1	Mouse 2	Mouse 3	Mouse 4	Mouse 5
USAG1 (0ug/ml)	178	190	166	765	803	727	225	199	171		178	12	765	38	198.333	27.0062		USAG1 (0ug/ml)	57	62	60	55	50	27	35	26	33	38	26	22	24	28	31
USAG1 (1ug/ml)	132	148	116	456	346	401	170	108	137		132	16	401	55	138.333	31.0215		USAG1 (1ug/ml)	44	32	47	32	48	19	18	21	27	16	17	13	18	20	15
USAG1 (5ug/ml)	65	45	56	251	209	167	26	68	47		55.3333	10.0167	209	42	47	21		USAG1 (5ug/ml)	28	21	23	19	28	10	11	15	9	12	10	8	11	9	7
AoE + E10.5 PSCs																			1ry Transplants (% of Donor chimerism)
	CFU-GEMM			CFU-GM			BFU-E				CFU-GEMM		CFU-GM		BFU-E				E11.5 AGM					AoE + E11.5 PSC					HE + E11.5 PSC
Replicates	1	2	3	1	2	3	1	2	3		Mean	SD	Mean	SD	Mean	SD			Mouse 1	Mouse 2	Mouse 3	Mouse 4	Mouse 5	Mouse 1	Mouse 2	Mouse 3	Mouse 4	Mouse 5	Mouse 1	Mouse 2	Mouse 3	Mouse 4	Mouse 5
USAG1 (0ug/ml)	102	116	88	531	490	449	87	118	149		102	14	490	41	118	31		USAG1 (0ug/ml)	63	68	48	52	62	28	34	27	25	31	22	18	26	16	20
USAG1 (1ug/ml)	85	72	57	229	193	211	63	92	34		71.3333	14.0119	211	18	63	29		USAG1 (1ug/ml)	49	43	35	45	31	15	15	13	17	18	11	9	12	8	12
USAG1 (5ug/ml)	45	19	32	103	115	91	36	43	50		32	13	103	12	43	7		USAG1 (5ug/ml)	28	19	21	27	22	10	8	12	11	9	7	7	8	2	5
HE + E10.5 PSCs
	CFU-GEMM			CFU-GM			BFU-E				CFU-GEMM		CFU-GM		BFU-E
Replicates	1	2	3	1	2	3	1	2	3		Mean	SD	Mean	SD	Mean	SD
USAG1 (0ug/ml)	88	109	67	451	498	402	74	118	96		88	21	450.333	48.0035	96	22
USAG1 (1ug/ml)	41	56	26	218	161	189	56	40	22		41	15	189.333	28.5015	39.3333	17.0098
USAG1 (5ug/ml)	29	37	21	108	88	68	22	28	16		29	8	88	20	22	6
E11.5 AGM
	CFU-GEMM			CFU-GM			BFU-E				CFU-GEMM		CFU-GM		BFU-E
Replicates	1	2	3	1	2	3	1	2	3		Mean	SD	Mean	SD	Mean	SD
USAG1 (0ug/ml)	186	219	154	788	735	841	175	210	245		186.333	32.5013	788	53	210	35
USAG1 (1ug/ml)	143	173	111	354	490	421	173	201	144		142.333	31.0054	421.667	68.0025	172.667	28.5015
USAG1 (5ug/ml)	61	80	42	232	165	198	107	65	87		61	19	198.333	33.5012	86.3333	21.0079
AoE + E11.5 PSCs
	CFU-GEMM			CFU-GM			BFU-E				CFU-GEMM		CFU-GM		BFU-E
Replicates	1	2	3	1	2	3	1	2	3		Mean	SD	Mean	SD	Mean	SD
USAG1 (0ug/ml)	122	74	98	521	480	563	117	61	90		98	24	521.333	41.501	89.3333	28.006
USAG1 (1ug/ml)	90	73	56	264	214	239	73	92	54		73	17	239	25	73	19
USAG1 (5ug/ml)	64	45	24	118	150	87	23	18	13		44.3333	20.0083	118.333	31.5013	18	5
HE + E11.5 PSCs
	CFU-GEMM			CFU-GM			BFU-E				CFU-GEMM		CFU-GM		BFU-E
Replicates	1	2	3	1	2	3	1	2	3		Mean	SD	Mean	SD	Mean	SD
USAG1 (0ug/ml)	126	65	95	426	478	381	88	113	63		95.3333	30.5014	428.333	48.5421	88	25
USAG1 (1ug/ml)	51	75	27	255	155	204	32	44	21		51	24	204.667	50.0033	32.3333	11.5036
USAG1 (5ug/ml)	27	15	21	115	91	67	18	27	34		21	6	91	24	26.3333	8.02081

## Sheet: Extended Data Figure 10B  (ii)
With (+I) and Without (–I) combined inhibitors (WIF-1(7.5ug/ml)+ MK0752 (15nM)+ USAG (5ug/ml))
	CFU-GEMM			CFU-GM			BFU-E				CFU-GEMM		CFU-GM		BFU-E
Replicates	1	2	3	1	2	3	1	2	3		Mean	SD	Mean	SD	Mean	SD
E10.5 AGM only	179	167	198	771	802	726	224	201	169		181.333	15.6312	766.333	38.2143	198	27.6225
E10.5 AGM + I	0	0	0	0	0	0	0	0	0		0	0	0	0	0	0
AoE + E10.5 PSCs only	102	116	87	491	532	453	139	118	87		101.667	14.5029	492	39.5095	114.667	26.1598
AoE + E10.5 PSCs + I	0	0	0	0	0	0	0	0	0		0	0	0	0	0	0
HE + E10.5 PSCs only	89	109	67	402	497	451	118	74	96		88.3333	21.0079	450	47.5079	96	22
HE + E10.5 PSCs + I	0	0	0	0	0	0	0	0	0		0	0	0	0	0	0
E11.5 AGM only	186	218	153	841	735	788	245	176	210		185.667	32.5013	788	53	210.333	34.5012
E11.5 AGM + I	0	0	0	0	0	0	0	0	0		0	0	0	0	0	0
AoE + E11.5 PSCs only	98	122	74	562	479	521	89	62	117		98	24	520.667	41.501	89.3333	27.5015
AoE + E11.5 PSCs + I	0	0	0	0	0	0	0	0	0		0	0	0	0	0	0
HE + E11.5 PSCs only	95	125	64	479	377	426	87	114	63		94.6667	30.5014	427.333	51.0131	88	25.5147
HE + E11.5 PSCs + I	0	0	0	0	0	0	0	0	0		0	0	0	0	0	0

## Sheet: Extended Data Figure 10B  (iii)
	1ry Transplants (% of Donor chimerism)
	E10.5 AGM					AoE + E10.5 PSC					HE + E10.5 PSC
	Mouse 1	Mouse 2	Mouse 3	Mouse 4	Mouse 5	Mouse 1	Mouse 2	Mouse 3	Mouse 4	Mouse 5	Mouse 1	Mouse 2	Mouse 3	Mouse 4	Mouse 5
Controls (no inhibitors)	24	28	31	63	68	48	52	62	28	34	27	25	31	22	18
7.5ug/ml WIF-1+15nM MK0752+5ug/ml USAG1	0	0	0	0	0	0	0	0	0	0	0	0	0	0	0
	1ry Transplants (% of Donor chimerism)
	E11.5 AGM					AoE + E11.5 PSC					HE + E11.5 PSC
	Mouse 1	Mouse 2	Mouse 3	Mouse 4	Mouse 5	Mouse 1	Mouse 2	Mouse 3	Mouse 4	Mouse 5	Mouse 1	Mouse 2	Mouse 3	Mouse 4	Mouse 5
Controls (no inhibitors)	63	68	48	52	62	28	34	27	25	31	22	18	26	16	20
7.5ug/ml WIF-1+15nM MK0752+5ug/ml USAG1	0	0	0	0	0	0	0	0	0	0	0	0	0	0	0
